# Supplementary material for: Transcriptomic profiling of rat liver samples in a comprehensive study design by RNA-Seq
Source: Sci Data. 2014 Aug 26;1:140021. doi: 10.1038/sdata.2014.21 (PMC4322565; doi:10.1038/sdata.2014.21)
Supplement: Supplementary file 1 [file sdata201421-isa1.zip]

Archive with 3 entries (3 files):
- i_Investigation.txt
- s_SDATA-14-00051A.txt
- a_SDATA-14-00051A.txt
