# Supplementary material for: Transcriptomic profiling of rat liver samples in a comprehensive study design by RNA-Seq
Source: Sci Data. 2014 Aug 26;1:140021. doi: 10.1038/sdata.2014.21 (PMC4322565; doi:10.1038/sdata.2014.21)
Supplement: Supplementary file 1 [file sdata201421-isa1.zip › a_SDATA-14-00051A.txt]

Sample Name	Protocol REF	Protocol REF	Protocol REF	Assay Name	Raw Data File	Comment[Data Repository]	Comment[Data Record Accession]	Protocol REF	Derived Data File	Comment[Data Repository]	Comment[Data Record Accession]	Comment[GEO Series]	Comment[Data Record URL]	Comment[mapping between array/seq data]	Comment[corresponding SEQC microarray]	Comment[array data GEO Series]	Comment[qPCR data]	Comment[qPCR data accession]	Comment[read direction]
50899_1	Sample selection	RNA-Seq library preparation and sequencing	RNA-Seq data generation batches	RNASeq66	GSE55347_TGxSEQC_GeneExpressionIndex_Magic_20120831_116samples.txt.gz	GEO	GSM1336253	RNA-Seq data processing and naming convention	COH_WANG_AC0HK2ACXX_541_CAGATC_s_2_1.fq.gz	GEO	GSM1336253	GSE55347	http://www.ncbi.nlm.nih.gov/geo/query/acc.cgi?token=qjctqgegfnyrhox&acc=GSE55347	GSE55347_TGxSEQC_GeneExpressionIndex_Magic_20120831_116samples.txt.gz	97590.CEL	GSE47875	all_qPCR_results.xlsx	http://dx.doi.org/10.6084/m9.figshare.1032698_D1	forward
50899_1	Sample selection	RNA-Seq library preparation and sequencing	RNA-Seq data generation batches	RNASeq66	GSE55347_TGxSEQC_GeneExpressionIndex_Magic_20120831_116samples.txt.gz	GEO	GSM1336253	RNA-Seq data processing and naming convention	COH_WANG_AC0HK2ACXX_541_CAGATC_s_2_2.fq.gz	GEO	GSM1336253	GSE55347	http://www.ncbi.nlm.nih.gov/geo/query/acc.cgi?token=qjctqgegfnyrhox&acc=GSE55347	GSE55347_TGxSEQC_GeneExpressionIndex_Magic_20120831_116samples.txt.gz	97590.CEL	GSE47875	all_qPCR_results.xlsx	http://dx.doi.org/10.6084/m9.figshare.1032698_D1	reverse
50919_2	Sample selection	RNA-Seq library preparation and sequencing	RNA-Seq data generation batches	RNASeq61	GSE55347_TGxSEQC_GeneExpressionIndex_Magic_20120831_116samples.txt.gz	GEO	GSM1336256	RNA-Seq data processing and naming convention	COH_WANG_AC0HK2ACXX_544_TGACCA_s_3_1.fq.gz	GEO	GSM1336256	GSE55347	http://www.ncbi.nlm.nih.gov/geo/query/acc.cgi?token=qjctqgegfnyrhox&acc=GSE55347	GSE55347_TGxSEQC_GeneExpressionIndex_Magic_20120831_116samples.txt.gz	97587.CEL	GSE47875	all_qPCR_results.xlsx	http://dx.doi.org/10.6084/m9.figshare.1032698_D1	forward
50919_2	Sample selection	RNA-Seq library preparation and sequencing	RNA-Seq data generation batches	RNASeq61	GSE55347_TGxSEQC_GeneExpressionIndex_Magic_20120831_116samples.txt.gz	GEO	GSM1336256	RNA-Seq data processing and naming convention	COH_WANG_AC0HK2ACXX_544_TGACCA_s_3_2.fq.gz	GEO	GSM1336256	GSE55347	http://www.ncbi.nlm.nih.gov/geo/query/acc.cgi?token=qjctqgegfnyrhox&acc=GSE55347	GSE55347_TGxSEQC_GeneExpressionIndex_Magic_20120831_116samples.txt.gz	97587.CEL	GSE47875	all_qPCR_results.xlsx	http://dx.doi.org/10.6084/m9.figshare.1032698_D1	reverse
50924_3	Sample selection	RNA-Seq library preparation and sequencing	RNA-Seq data generation batches	RNASeq55	GSE55347_TGxSEQC_GeneExpressionIndex_Magic_20120831_116samples.txt.gz	GEO	GSM1336249	RNA-Seq data processing and naming convention	COH_WANG_AC0HK2ACXX_537_CGATGT_s_2_1.fq.gz	GEO	GSM1336249	GSE55347	http://www.ncbi.nlm.nih.gov/geo/query/acc.cgi?token=qjctqgegfnyrhox&acc=GSE55347	GSE55347_TGxSEQC_GeneExpressionIndex_Magic_20120831_116samples.txt.gz	97584.CEL	GSE47875	all_qPCR_results.xlsx	http://dx.doi.org/10.6084/m9.figshare.1032698_D1	forward
50924_3	Sample selection	RNA-Seq library preparation and sequencing	RNA-Seq data generation batches	RNASeq55	GSE55347_TGxSEQC_GeneExpressionIndex_Magic_20120831_116samples.txt.gz	GEO	GSM1336249	RNA-Seq data processing and naming convention	COH_WANG_AC0HK2ACXX_537_CGATGT_s_2_2.fq.gz	GEO	GSM1336249	GSE55347	http://www.ncbi.nlm.nih.gov/geo/query/acc.cgi?token=qjctqgegfnyrhox&acc=GSE55347	GSE55347_TGxSEQC_GeneExpressionIndex_Magic_20120831_116samples.txt.gz	97584.CEL	GSE47875	all_qPCR_results.xlsx	http://dx.doi.org/10.6084/m9.figshare.1032698_D1	reverse
50944_4	Sample selection	RNA-Seq library preparation and sequencing	RNA-Seq data generation batches	RNASeq83	GSE55347_TGxSEQC_GeneExpressionIndex_Magic_20120831_116samples.txt.gz	GEO	GSM1336213	RNA-Seq data processing and naming convention	COH_WANG_AB029JACXX_50944_L_MET_NN_OG_GCCAAT_s_4_1.fq.gz	GEO	GSM1336213	GSE55347	http://www.ncbi.nlm.nih.gov/geo/query/acc.cgi?token=qjctqgegfnyrhox&acc=GSE55347	GSE55347_TGxSEQC_GeneExpressionIndex_Magic_20120831_116samples.txt.gz	97613.CEL	GSE47875	all_qPCR_results.xlsx	http://dx.doi.org/10.6084/m9.figshare.1032698_D1	forward
50944_4	Sample selection	RNA-Seq library preparation and sequencing	RNA-Seq data generation batches	RNASeq83	GSE55347_TGxSEQC_GeneExpressionIndex_Magic_20120831_116samples.txt.gz	GEO	GSM1336213	RNA-Seq data processing and naming convention	COH_WANG_AB029JACXX_50944_L_MET_NN_OG_GCCAAT_s_4_2.fq.gz	GEO	GSM1336213	GSE55347	http://www.ncbi.nlm.nih.gov/geo/query/acc.cgi?token=qjctqgegfnyrhox&acc=GSE55347	GSE55347_TGxSEQC_GeneExpressionIndex_Magic_20120831_116samples.txt.gz	97613.CEL	GSE47875	all_qPCR_results.xlsx	http://dx.doi.org/10.6084/m9.figshare.1032698_D1	reverse
50960_5	Sample selection	RNA-Seq library preparation and sequencing	RNA-Seq data generation batches	RNASeq62	GSE55347_TGxSEQC_GeneExpressionIndex_Magic_20120831_116samples.txt.gz	GEO	GSM1336266	RNA-Seq data processing and naming convention	COH_WANG_AC0HK2ACXX_560_CTTGTA_s_5_1.fq.gz	GEO	GSM1336266	GSE55347	http://www.ncbi.nlm.nih.gov/geo/query/acc.cgi?token=qjctqgegfnyrhox&acc=GSE55347	GSE55347_TGxSEQC_GeneExpressionIndex_Magic_20120831_116samples.txt.gz	97588.CEL	GSE47875	all_qPCR_results.xlsx	http://dx.doi.org/10.6084/m9.figshare.1032698_D1	forward
50960_5	Sample selection	RNA-Seq library preparation and sequencing	RNA-Seq data generation batches	RNASeq62	GSE55347_TGxSEQC_GeneExpressionIndex_Magic_20120831_116samples.txt.gz	GEO	GSM1336266	RNA-Seq data processing and naming convention	COH_WANG_AC0HK2ACXX_560_CTTGTA_s_5_2.fq.gz	GEO	GSM1336266	GSE55347	http://www.ncbi.nlm.nih.gov/geo/query/acc.cgi?token=qjctqgegfnyrhox&acc=GSE55347	GSE55347_TGxSEQC_GeneExpressionIndex_Magic_20120831_116samples.txt.gz	97588.CEL	GSE47875	all_qPCR_results.xlsx	http://dx.doi.org/10.6084/m9.figshare.1032698_D1	reverse
50963_6	Sample selection	RNA-Seq library preparation and sequencing	RNA-Seq data generation batches	RNASeq63	GSE55347_TGxSEQC_GeneExpressionIndex_Magic_20120831_116samples.txt.gz	GEO	GSM1336282	RNA-Seq data processing and naming convention	COH_WANG_AC0HK2ACXX_576_GCCAAT_s_8_1.fq.gz	GEO	GSM1336282	GSE55347	http://www.ncbi.nlm.nih.gov/geo/query/acc.cgi?token=qjctqgegfnyrhox&acc=GSE55347	GSE55347_TGxSEQC_GeneExpressionIndex_Magic_20120831_116samples.txt.gz	97589.CEL	GSE47875	all_qPCR_results.xlsx	http://dx.doi.org/10.6084/m9.figshare.1032698_D1	forward
50963_6	Sample selection	RNA-Seq library preparation and sequencing	RNA-Seq data generation batches	RNASeq63	GSE55347_TGxSEQC_GeneExpressionIndex_Magic_20120831_116samples.txt.gz	GEO	GSM1336282	RNA-Seq data processing and naming convention	COH_WANG_AC0HK2ACXX_576_GCCAAT_s_8_2.fq.gz	GEO	GSM1336282	GSE55347	http://www.ncbi.nlm.nih.gov/geo/query/acc.cgi?token=qjctqgegfnyrhox&acc=GSE55347	GSE55347_TGxSEQC_GeneExpressionIndex_Magic_20120831_116samples.txt.gz	97589.CEL	GSE47875	all_qPCR_results.xlsx	http://dx.doi.org/10.6084/m9.figshare.1032698_D1	reverse
50980_7	Sample selection	RNA-Seq library preparation and sequencing	RNA-Seq data generation batches	RNASeq84	GSE55347_TGxSEQC_GeneExpressionIndex_Magic_20120831_116samples.txt.gz	GEO	GSM1336214	RNA-Seq data processing and naming convention	COH_WANG_AB029JACXX_50980_L_MET_NN_OG_GCCAAT_s_5_1.fq.gz	GEO	GSM1336214	GSE55347	http://www.ncbi.nlm.nih.gov/geo/query/acc.cgi?token=qjctqgegfnyrhox&acc=GSE55347	GSE55347_TGxSEQC_GeneExpressionIndex_Magic_20120831_116samples.txt.gz	97671.CEL	GSE47875	all_qPCR_results.xlsx	http://dx.doi.org/10.6084/m9.figshare.1032698_D1	forward
50980_7	Sample selection	RNA-Seq library preparation and sequencing	RNA-Seq data generation batches	RNASeq84	GSE55347_TGxSEQC_GeneExpressionIndex_Magic_20120831_116samples.txt.gz	GEO	GSM1336214	RNA-Seq data processing and naming convention	COH_WANG_AB029JACXX_50980_L_MET_NN_OG_GCCAAT_s_5_2.fq.gz	GEO	GSM1336214	GSE55347	http://www.ncbi.nlm.nih.gov/geo/query/acc.cgi?token=qjctqgegfnyrhox&acc=GSE55347	GSE55347_TGxSEQC_GeneExpressionIndex_Magic_20120831_116samples.txt.gz	97671.CEL	GSE47875	all_qPCR_results.xlsx	http://dx.doi.org/10.6084/m9.figshare.1032698_D1	reverse
50983_8	Sample selection	RNA-Seq library preparation and sequencing	RNA-Seq data generation batches	RNASeq64	GSE55347_TGxSEQC_GeneExpressionIndex_Magic_20120831_116samples.txt.gz	GEO	GSM1336263	RNA-Seq data processing and naming convention	COH_WANG_AC0HK2ACXX_557_ACAGTG_s_5_1.fq.gz	GEO	GSM1336263	GSE55347	http://www.ncbi.nlm.nih.gov/geo/query/acc.cgi?token=qjctqgegfnyrhox&acc=GSE55347	GSE55347_TGxSEQC_GeneExpressionIndex_Magic_20120831_116samples.txt.gz	97674.CEL	GSE47875	all_qPCR_results.xlsx	http://dx.doi.org/10.6084/m9.figshare.1032698_D1	forward
50983_8	Sample selection	RNA-Seq library preparation and sequencing	RNA-Seq data generation batches	RNASeq64	GSE55347_TGxSEQC_GeneExpressionIndex_Magic_20120831_116samples.txt.gz	GEO	GSM1336263	RNA-Seq data processing and naming convention	COH_WANG_AC0HK2ACXX_557_ACAGTG_s_5_2.fq.gz	GEO	GSM1336263	GSE55347	http://www.ncbi.nlm.nih.gov/geo/query/acc.cgi?token=qjctqgegfnyrhox&acc=GSE55347	GSE55347_TGxSEQC_GeneExpressionIndex_Magic_20120831_116samples.txt.gz	97674.CEL	GSE47875	all_qPCR_results.xlsx	http://dx.doi.org/10.6084/m9.figshare.1032698_D1	reverse
50998_9	Sample selection	RNA-Seq library preparation and sequencing	RNA-Seq data generation batches	RNASeq56	GSE55347_TGxSEQC_GeneExpressionIndex_Magic_20120831_116samples.txt.gz	GEO	GSM1336241	RNA-Seq data processing and naming convention	COH_WANG_AC098LACXX_553_CAGATC_s_7_1.fq.gz	GEO	GSM1336241	GSE55347	http://www.ncbi.nlm.nih.gov/geo/query/acc.cgi?token=qjctqgegfnyrhox&acc=GSE55347	GSE55347_TGxSEQC_GeneExpressionIndex_Magic_20120831_116samples.txt.gz	97686.CEL	GSE47875	all_qPCR_results.xlsx	http://dx.doi.org/10.6084/m9.figshare.1032698_D1	forward
50998_9	Sample selection	RNA-Seq library preparation and sequencing	RNA-Seq data generation batches	RNASeq56	GSE55347_TGxSEQC_GeneExpressionIndex_Magic_20120831_116samples.txt.gz	GEO	GSM1336241	RNA-Seq data processing and naming convention	COH_WANG_AC098LACXX_553_CAGATC_s_7_2.fq.gz	GEO	GSM1336241	GSE55347	http://www.ncbi.nlm.nih.gov/geo/query/acc.cgi?token=qjctqgegfnyrhox&acc=GSE55347	GSE55347_TGxSEQC_GeneExpressionIndex_Magic_20120831_116samples.txt.gz	97686.CEL	GSE47875	all_qPCR_results.xlsx	http://dx.doi.org/10.6084/m9.figshare.1032698_D1	reverse
51024_10	Sample selection	RNA-Seq library preparation and sequencing	RNA-Seq data generation batches	RNASeq85	GSE55347_TGxSEQC_GeneExpressionIndex_Magic_20120831_116samples.txt.gz	GEO	GSM1336215	RNA-Seq data processing and naming convention	COH_WANG_AB029JACXX_51024_L_MET_NN_OG_GCCAAT_s_6_1.fq.gz	GEO	GSM1336215	GSE55347	http://www.ncbi.nlm.nih.gov/geo/query/acc.cgi?token=qjctqgegfnyrhox&acc=GSE55347	GSE55347_TGxSEQC_GeneExpressionIndex_Magic_20120831_116samples.txt.gz	97711.CEL	GSE47875	all_qPCR_results.xlsx	http://dx.doi.org/10.6084/m9.figshare.1032698_D1	forward
51024_10	Sample selection	RNA-Seq library preparation and sequencing	RNA-Seq data generation batches	RNASeq85	GSE55347_TGxSEQC_GeneExpressionIndex_Magic_20120831_116samples.txt.gz	GEO	GSM1336215	RNA-Seq data processing and naming convention	COH_WANG_AB029JACXX_51024_L_MET_NN_OG_GCCAAT_s_6_2.fq.gz	GEO	GSM1336215	GSE55347	http://www.ncbi.nlm.nih.gov/geo/query/acc.cgi?token=qjctqgegfnyrhox&acc=GSE55347	GSE55347_TGxSEQC_GeneExpressionIndex_Magic_20120831_116samples.txt.gz	97711.CEL	GSE47875	all_qPCR_results.xlsx	http://dx.doi.org/10.6084/m9.figshare.1032698_D1	reverse
51027_11	Sample selection	RNA-Seq library preparation and sequencing	RNA-Seq data generation batches	RNASeq65	GSE55347_TGxSEQC_GeneExpressionIndex_Magic_20120831_116samples.txt.gz	GEO	GSM1336279	RNA-Seq data processing and naming convention	COH_WANG_AC0HK2ACXX_573_CGATGT_s_8_1.fq.gz	GEO	GSM1336279	GSE55347	http://www.ncbi.nlm.nih.gov/geo/query/acc.cgi?token=qjctqgegfnyrhox&acc=GSE55347	GSE55347_TGxSEQC_GeneExpressionIndex_Magic_20120831_116samples.txt.gz	97714.CEL	GSE47875	all_qPCR_results.xlsx	http://dx.doi.org/10.6084/m9.figshare.1032698_D1	forward
51027_11	Sample selection	RNA-Seq library preparation and sequencing	RNA-Seq data generation batches	RNASeq65	GSE55347_TGxSEQC_GeneExpressionIndex_Magic_20120831_116samples.txt.gz	GEO	GSM1336279	RNA-Seq data processing and naming convention	COH_WANG_AC0HK2ACXX_573_CGATGT_s_8_2.fq.gz	GEO	GSM1336279	GSE55347	http://www.ncbi.nlm.nih.gov/geo/query/acc.cgi?token=qjctqgegfnyrhox&acc=GSE55347	GSE55347_TGxSEQC_GeneExpressionIndex_Magic_20120831_116samples.txt.gz	97714.CEL	GSE47875	all_qPCR_results.xlsx	http://dx.doi.org/10.6084/m9.figshare.1032698_D1	reverse
51034_12	Sample selection	RNA-Seq library preparation and sequencing	RNA-Seq data generation batches	RNASeq57	GSE55347_TGxSEQC_GeneExpressionIndex_Magic_20120831_116samples.txt.gz	GEO	GSM1336275	RNA-Seq data processing and naming convention	COH_WANG_AC0HK2ACXX_569_ACAGTG_s_7_1.fq.gz	GEO	GSM1336275	GSE55347	http://www.ncbi.nlm.nih.gov/geo/query/acc.cgi?token=qjctqgegfnyrhox&acc=GSE55347	GSE55347_TGxSEQC_GeneExpressionIndex_Magic_20120831_116samples.txt.gz	97721.CEL	GSE47875	all_qPCR_results.xlsx	http://dx.doi.org/10.6084/m9.figshare.1032698_D1	forward
51034_12	Sample selection	RNA-Seq library preparation and sequencing	RNA-Seq data generation batches	RNASeq57	GSE55347_TGxSEQC_GeneExpressionIndex_Magic_20120831_116samples.txt.gz	GEO	GSM1336275	RNA-Seq data processing and naming convention	COH_WANG_AC0HK2ACXX_569_ACAGTG_s_7_2.fq.gz	GEO	GSM1336275	GSE55347	http://www.ncbi.nlm.nih.gov/geo/query/acc.cgi?token=qjctqgegfnyrhox&acc=GSE55347	GSE55347_TGxSEQC_GeneExpressionIndex_Magic_20120831_116samples.txt.gz	97721.CEL	GSE47875	all_qPCR_results.xlsx	http://dx.doi.org/10.6084/m9.figshare.1032698_D1	reverse
97157_13	Sample selection	RNA-Seq library preparation and sequencing	RNA-Seq data generation batches	RNASeq43	GSE55347_TGxSEQC_GeneExpressionIndex_Magic_20120831_116samples.txt.gz	GEO	GSM1336252	RNA-Seq data processing and naming convention	COH_WANG_AC0HK2ACXX_540_GCCAAT_s_2_1.fq.gz	GEO	GSM1336252	GSE55347	http://www.ncbi.nlm.nih.gov/geo/query/acc.cgi?token=qjctqgegfnyrhox&acc=GSE55347	GSE55347_TGxSEQC_GeneExpressionIndex_Magic_20120831_116samples.txt.gz	94357.CEL	GSE47875	all_qPCR_results.xlsx	http://dx.doi.org/10.6084/m9.figshare.1032698_D1	forward
97157_13	Sample selection	RNA-Seq library preparation and sequencing	RNA-Seq data generation batches	RNASeq43	GSE55347_TGxSEQC_GeneExpressionIndex_Magic_20120831_116samples.txt.gz	GEO	GSM1336252	RNA-Seq data processing and naming convention	COH_WANG_AC0HK2ACXX_540_GCCAAT_s_2_2.fq.gz	GEO	GSM1336252	GSE55347	http://www.ncbi.nlm.nih.gov/geo/query/acc.cgi?token=qjctqgegfnyrhox&acc=GSE55347	GSE55347_TGxSEQC_GeneExpressionIndex_Magic_20120831_116samples.txt.gz	94357.CEL	GSE47875	all_qPCR_results.xlsx	http://dx.doi.org/10.6084/m9.figshare.1032698_D1	reverse
97159_14	Sample selection	RNA-Seq library preparation and sequencing	RNA-Seq data generation batches	RNASeq68	GSE55347_TGxSEQC_GeneExpressionIndex_Magic_20120831_116samples.txt.gz	GEO	GSM1336250	RNA-Seq data processing and naming convention	COH_WANG_AC0HK2ACXX_538_TGACCA_s_2_1.fq.gz	GEO	GSM1336250	GSE55347	http://www.ncbi.nlm.nih.gov/geo/query/acc.cgi?token=qjctqgegfnyrhox&acc=GSE55347	GSE55347_TGxSEQC_GeneExpressionIndex_Magic_20120831_116samples.txt.gz	94359.CEL	GSE47875	all_qPCR_results.xlsx	http://dx.doi.org/10.6084/m9.figshare.1032698_D1	forward
97159_14	Sample selection	RNA-Seq library preparation and sequencing	RNA-Seq data generation batches	RNASeq68	GSE55347_TGxSEQC_GeneExpressionIndex_Magic_20120831_116samples.txt.gz	GEO	GSM1336250	RNA-Seq data processing and naming convention	COH_WANG_AC0HK2ACXX_538_TGACCA_s_2_2.fq.gz	GEO	GSM1336250	GSE55347	http://www.ncbi.nlm.nih.gov/geo/query/acc.cgi?token=qjctqgegfnyrhox&acc=GSE55347	GSE55347_TGxSEQC_GeneExpressionIndex_Magic_20120831_116samples.txt.gz	94359.CEL	GSE47875	all_qPCR_results.xlsx	http://dx.doi.org/10.6084/m9.figshare.1032698_D1	reverse
97163_15	Sample selection	RNA-Seq library preparation and sequencing	RNA-Seq data generation batches	RNASeq75	GSE55347_TGxSEQC_GeneExpressionIndex_Magic_20120831_116samples.txt.gz	GEO	GSM1336244	RNA-Seq data processing and naming convention	COH_WANG_AC0HK2ACXX_532_TGACCA_s_1_1.fq.gz	GEO	GSM1336244	GSE55347	http://www.ncbi.nlm.nih.gov/geo/query/acc.cgi?token=qjctqgegfnyrhox&acc=GSE55347	GSE55347_TGxSEQC_GeneExpressionIndex_Magic_20120831_116samples.txt.gz	94362.CEL	GSE47875	all_qPCR_results.xlsx	http://dx.doi.org/10.6084/m9.figshare.1032698_D1	forward
97163_15	Sample selection	RNA-Seq library preparation and sequencing	RNA-Seq data generation batches	RNASeq75	GSE55347_TGxSEQC_GeneExpressionIndex_Magic_20120831_116samples.txt.gz	GEO	GSM1336244	RNA-Seq data processing and naming convention	COH_WANG_AC0HK2ACXX_532_TGACCA_s_1_2.fq.gz	GEO	GSM1336244	GSE55347	http://www.ncbi.nlm.nih.gov/geo/query/acc.cgi?token=qjctqgegfnyrhox&acc=GSE55347	GSE55347_TGxSEQC_GeneExpressionIndex_Magic_20120831_116samples.txt.gz	94362.CEL	GSE47875	all_qPCR_results.xlsx	http://dx.doi.org/10.6084/m9.figshare.1032698_D1	reverse
97186_16	Sample selection	RNA-Seq library preparation and sequencing	RNA-Seq data generation batches	RNASeq50	GSE55347_TGxSEQC_GeneExpressionIndex_Magic_20120831_116samples.txt.gz	GEO	GSM1336216	RNA-Seq data processing and naming convention	COH_WANG_AB029JACXX_97186_L_ECO_NU_OG_TGACCA_s_5_1.fq.gz	GEO	GSM1336216	GSE55347	http://www.ncbi.nlm.nih.gov/geo/query/acc.cgi?token=qjctqgegfnyrhox&acc=GSE55347	GSE55347_TGxSEQC_GeneExpressionIndex_Magic_20120831_116samples.txt.gz	94409.CEL	GSE47875	all_qPCR_results.xlsx	http://dx.doi.org/10.6084/m9.figshare.1032698_D1	forward
97186_16	Sample selection	RNA-Seq library preparation and sequencing	RNA-Seq data generation batches	RNASeq50	GSE55347_TGxSEQC_GeneExpressionIndex_Magic_20120831_116samples.txt.gz	GEO	GSM1336216	RNA-Seq data processing and naming convention	COH_WANG_AB029JACXX_97186_L_ECO_NU_OG_TGACCA_s_5_2.fq.gz	GEO	GSM1336216	GSE55347	http://www.ncbi.nlm.nih.gov/geo/query/acc.cgi?token=qjctqgegfnyrhox&acc=GSE55347	GSE55347_TGxSEQC_GeneExpressionIndex_Magic_20120831_116samples.txt.gz	94409.CEL	GSE47875	all_qPCR_results.xlsx	http://dx.doi.org/10.6084/m9.figshare.1032698_D1	reverse
97188_17	Sample selection	RNA-Seq library preparation and sequencing	RNA-Seq data generation batches	RNASeq52	GSE55347_TGxSEQC_GeneExpressionIndex_Magic_20120831_116samples.txt.gz	GEO	GSM1336246	RNA-Seq data processing and naming convention	COH_WANG_AC0HK2ACXX_534_GCCAAT_s_1_1.fq.gz	GEO	GSM1336246	GSE55347	http://www.ncbi.nlm.nih.gov/geo/query/acc.cgi?token=qjctqgegfnyrhox&acc=GSE55347	GSE55347_TGxSEQC_GeneExpressionIndex_Magic_20120831_116samples.txt.gz	94411.CEL	GSE47875	all_qPCR_results.xlsx	http://dx.doi.org/10.6084/m9.figshare.1032698_D1	forward
97188_17	Sample selection	RNA-Seq library preparation and sequencing	RNA-Seq data generation batches	RNASeq52	GSE55347_TGxSEQC_GeneExpressionIndex_Magic_20120831_116samples.txt.gz	GEO	GSM1336246	RNA-Seq data processing and naming convention	COH_WANG_AC0HK2ACXX_534_GCCAAT_s_1_2.fq.gz	GEO	GSM1336246	GSE55347	http://www.ncbi.nlm.nih.gov/geo/query/acc.cgi?token=qjctqgegfnyrhox&acc=GSE55347	GSE55347_TGxSEQC_GeneExpressionIndex_Magic_20120831_116samples.txt.gz	94411.CEL	GSE47875	all_qPCR_results.xlsx	http://dx.doi.org/10.6084/m9.figshare.1032698_D1	reverse
97217_18	Sample selection	RNA-Seq library preparation and sequencing	RNA-Seq data generation batches	RNASeq72	GSE55347_TGxSEQC_GeneExpressionIndex_Magic_20120831_116samples.txt.gz	GEO	GSM1336247	RNA-Seq data processing and naming convention	COH_WANG_AC0HK2ACXX_535_CAGATC_s_1_1.fq.gz	GEO	GSM1336247	GSE55347	http://www.ncbi.nlm.nih.gov/geo/query/acc.cgi?token=qjctqgegfnyrhox&acc=GSE55347	GSE55347_TGxSEQC_GeneExpressionIndex_Magic_20120831_116samples.txt.gz	94440.CEL	GSE47875	all_qPCR_results.xlsx	http://dx.doi.org/10.6084/m9.figshare.1032698_D1	forward
97217_18	Sample selection	RNA-Seq library preparation and sequencing	RNA-Seq data generation batches	RNASeq72	GSE55347_TGxSEQC_GeneExpressionIndex_Magic_20120831_116samples.txt.gz	GEO	GSM1336247	RNA-Seq data processing and naming convention	COH_WANG_AC0HK2ACXX_535_CAGATC_s_1_2.fq.gz	GEO	GSM1336247	GSE55347	http://www.ncbi.nlm.nih.gov/geo/query/acc.cgi?token=qjctqgegfnyrhox&acc=GSE55347	GSE55347_TGxSEQC_GeneExpressionIndex_Magic_20120831_116samples.txt.gz	94440.CEL	GSE47875	all_qPCR_results.xlsx	http://dx.doi.org/10.6084/m9.figshare.1032698_D1	reverse
97257_19	Sample selection	RNA-Seq library preparation and sequencing	RNA-Seq data generation batches	RNASeq58	GSE55347_TGxSEQC_GeneExpressionIndex_Magic_20120831_116samples.txt.gz	GEO	GSM1336245	RNA-Seq data processing and naming convention	COH_WANG_AC0HK2ACXX_533_ACAGTG_s_1_1.fq.gz	GEO	GSM1336245	GSE55347	http://www.ncbi.nlm.nih.gov/geo/query/acc.cgi?token=qjctqgegfnyrhox&acc=GSE55347	GSE55347_TGxSEQC_GeneExpressionIndex_Magic_20120831_116samples.txt.gz	94478.CEL	GSE47875	all_qPCR_results.xlsx	http://dx.doi.org/10.6084/m9.figshare.1032698_D1	forward
97257_19	Sample selection	RNA-Seq library preparation and sequencing	RNA-Seq data generation batches	RNASeq58	GSE55347_TGxSEQC_GeneExpressionIndex_Magic_20120831_116samples.txt.gz	GEO	GSM1336245	RNA-Seq data processing and naming convention	COH_WANG_AC0HK2ACXX_533_ACAGTG_s_1_2.fq.gz	GEO	GSM1336245	GSE55347	http://www.ncbi.nlm.nih.gov/geo/query/acc.cgi?token=qjctqgegfnyrhox&acc=GSE55347	GSE55347_TGxSEQC_GeneExpressionIndex_Magic_20120831_116samples.txt.gz	94478.CEL	GSE47875	all_qPCR_results.xlsx	http://dx.doi.org/10.6084/m9.figshare.1032698_D1	reverse
97266_20	Sample selection	RNA-Seq library preparation and sequencing	RNA-Seq data generation batches	RNASeq51	GSE55347_TGxSEQC_GeneExpressionIndex_Magic_20120831_116samples.txt.gz	GEO	GSM1336217	RNA-Seq data processing and naming convention	COH_WANG_AB029JACXX_97266_L_ECO_NU_OG_TGACCA_s_6_1.fq.gz	GEO	GSM1336217	GSE55347	http://www.ncbi.nlm.nih.gov/geo/query/acc.cgi?token=qjctqgegfnyrhox&acc=GSE55347	GSE55347_TGxSEQC_GeneExpressionIndex_Magic_20120831_116samples.txt.gz	94486.CEL	GSE47875	all_qPCR_results.xlsx	http://dx.doi.org/10.6084/m9.figshare.1032698_D1	forward
97266_20	Sample selection	RNA-Seq library preparation and sequencing	RNA-Seq data generation batches	RNASeq51	GSE55347_TGxSEQC_GeneExpressionIndex_Magic_20120831_116samples.txt.gz	GEO	GSM1336217	RNA-Seq data processing and naming convention	COH_WANG_AB029JACXX_97266_L_ECO_NU_OG_TGACCA_s_6_2.fq.gz	GEO	GSM1336217	GSE55347	http://www.ncbi.nlm.nih.gov/geo/query/acc.cgi?token=qjctqgegfnyrhox&acc=GSE55347	GSE55347_TGxSEQC_GeneExpressionIndex_Magic_20120831_116samples.txt.gz	94486.CEL	GSE47875	all_qPCR_results.xlsx	http://dx.doi.org/10.6084/m9.figshare.1032698_D1	reverse
97292_21	Sample selection	RNA-Seq library preparation and sequencing	RNA-Seq data generation batches	RNASeq70	GSE55347_TGxSEQC_GeneExpressionIndex_Magic_20120831_116samples.txt.gz	GEO	GSM1336243	RNA-Seq data processing and naming convention	COH_WANG_AC0HK2ACXX_531_CGATGT_s_1_1.fq.gz	GEO	GSM1336243	GSE55347	http://www.ncbi.nlm.nih.gov/geo/query/acc.cgi?token=qjctqgegfnyrhox&acc=GSE55347	GSE55347_TGxSEQC_GeneExpressionIndex_Magic_20120831_116samples.txt.gz	94509.CEL	GSE47875	all_qPCR_results.xlsx	http://dx.doi.org/10.6084/m9.figshare.1032698_D1	forward
97292_21	Sample selection	RNA-Seq library preparation and sequencing	RNA-Seq data generation batches	RNASeq70	GSE55347_TGxSEQC_GeneExpressionIndex_Magic_20120831_116samples.txt.gz	GEO	GSM1336243	RNA-Seq data processing and naming convention	COH_WANG_AC0HK2ACXX_531_CGATGT_s_1_2.fq.gz	GEO	GSM1336243	GSE55347	http://www.ncbi.nlm.nih.gov/geo/query/acc.cgi?token=qjctqgegfnyrhox&acc=GSE55347	GSE55347_TGxSEQC_GeneExpressionIndex_Magic_20120831_116samples.txt.gz	94509.CEL	GSE47875	all_qPCR_results.xlsx	http://dx.doi.org/10.6084/m9.figshare.1032698_D1	reverse
97310_22	Sample selection	RNA-Seq library preparation and sequencing	RNA-Seq data generation batches	RNASeq53	GSE55347_TGxSEQC_GeneExpressionIndex_Magic_20120831_116samples.txt.gz	GEO	GSM1336238	RNA-Seq data processing and naming convention	COH_WANG_AC098LACXX_550_TGACCA_s_7_1.fq.gz	GEO	GSM1336238	GSE55347	http://www.ncbi.nlm.nih.gov/geo/query/acc.cgi?token=qjctqgegfnyrhox&acc=GSE55347	GSE55347_TGxSEQC_GeneExpressionIndex_Magic_20120831_116samples.txt.gz	96877.CEL	GSE47875	all_qPCR_results.xlsx	http://dx.doi.org/10.6084/m9.figshare.1032698_D1	forward
97310_22	Sample selection	RNA-Seq library preparation and sequencing	RNA-Seq data generation batches	RNASeq53	GSE55347_TGxSEQC_GeneExpressionIndex_Magic_20120831_116samples.txt.gz	GEO	GSM1336238	RNA-Seq data processing and naming convention	COH_WANG_AC098LACXX_550_TGACCA_s_7_2.fq.gz	GEO	GSM1336238	GSE55347	http://www.ncbi.nlm.nih.gov/geo/query/acc.cgi?token=qjctqgegfnyrhox&acc=GSE55347	GSE55347_TGxSEQC_GeneExpressionIndex_Magic_20120831_116samples.txt.gz	96877.CEL	GSE47875	all_qPCR_results.xlsx	http://dx.doi.org/10.6084/m9.figshare.1032698_D1	reverse
97312_23	Sample selection	RNA-Seq library preparation and sequencing	RNA-Seq data generation batches	RNASeq76	GSE55347_TGxSEQC_GeneExpressionIndex_Magic_20120831_116samples.txt.gz	GEO	GSM1336260	RNA-Seq data processing and naming convention	COH_WANG_AC0HK2ACXX_548_CTTGTA_s_3_1.fq.gz	GEO	GSM1336260	GSE55347	http://www.ncbi.nlm.nih.gov/geo/query/acc.cgi?token=qjctqgegfnyrhox&acc=GSE55347	GSE55347_TGxSEQC_GeneExpressionIndex_Magic_20120831_116samples.txt.gz	94528.CEL	GSE47875	all_qPCR_results.xlsx	http://dx.doi.org/10.6084/m9.figshare.1032698_D1	forward
97312_23	Sample selection	RNA-Seq library preparation and sequencing	RNA-Seq data generation batches	RNASeq76	GSE55347_TGxSEQC_GeneExpressionIndex_Magic_20120831_116samples.txt.gz	GEO	GSM1336260	RNA-Seq data processing and naming convention	COH_WANG_AC0HK2ACXX_548_CTTGTA_s_3_2.fq.gz	GEO	GSM1336260	GSE55347	http://www.ncbi.nlm.nih.gov/geo/query/acc.cgi?token=qjctqgegfnyrhox&acc=GSE55347	GSE55347_TGxSEQC_GeneExpressionIndex_Magic_20120831_116samples.txt.gz	94528.CEL	GSE47875	all_qPCR_results.xlsx	http://dx.doi.org/10.6084/m9.figshare.1032698_D1	reverse
97326_24	Sample selection	RNA-Seq library preparation and sequencing	RNA-Seq data generation batches	RNASeq44	GSE55347_TGxSEQC_GeneExpressionIndex_Magic_20120831_116samples.txt.gz	GEO	GSM1336262	RNA-Seq data processing and naming convention	COH_WANG_AC0HK2ACXX_556_TGACCA_s_5_1.fq.gz	GEO	GSM1336262	GSE55347	http://www.ncbi.nlm.nih.gov/geo/query/acc.cgi?token=qjctqgegfnyrhox&acc=GSE55347	GSE55347_TGxSEQC_GeneExpressionIndex_Magic_20120831_116samples.txt.gz	94541.CEL	GSE47875	all_qPCR_results.xlsx	http://dx.doi.org/10.6084/m9.figshare.1032698_D1	forward
97326_24	Sample selection	RNA-Seq library preparation and sequencing	RNA-Seq data generation batches	RNASeq44	GSE55347_TGxSEQC_GeneExpressionIndex_Magic_20120831_116samples.txt.gz	GEO	GSM1336262	RNA-Seq data processing and naming convention	COH_WANG_AC0HK2ACXX_556_TGACCA_s_5_2.fq.gz	GEO	GSM1336262	GSE55347	http://www.ncbi.nlm.nih.gov/geo/query/acc.cgi?token=qjctqgegfnyrhox&acc=GSE55347	GSE55347_TGxSEQC_GeneExpressionIndex_Magic_20120831_116samples.txt.gz	94541.CEL	GSE47875	all_qPCR_results.xlsx	http://dx.doi.org/10.6084/m9.figshare.1032698_D1	reverse
97338_25	Sample selection	RNA-Seq library preparation and sequencing	RNA-Seq data generation batches	RNASeq69	GSE55347_TGxSEQC_GeneExpressionIndex_Magic_20120831_116samples.txt.gz	GEO	GSM1336242	RNA-Seq data processing and naming convention	COH_WANG_AC098LACXX_554_CTTGTA_s_7_1.fq.gz	GEO	GSM1336242	GSE55347	http://www.ncbi.nlm.nih.gov/geo/query/acc.cgi?token=qjctqgegfnyrhox&acc=GSE55347	GSE55347_TGxSEQC_GeneExpressionIndex_Magic_20120831_116samples.txt.gz	94553.CEL	GSE47875	all_qPCR_results.xlsx	http://dx.doi.org/10.6084/m9.figshare.1032698_D1	forward
97338_25	Sample selection	RNA-Seq library preparation and sequencing	RNA-Seq data generation batches	RNASeq69	GSE55347_TGxSEQC_GeneExpressionIndex_Magic_20120831_116samples.txt.gz	GEO	GSM1336242	RNA-Seq data processing and naming convention	COH_WANG_AC098LACXX_554_CTTGTA_s_7_2.fq.gz	GEO	GSM1336242	GSE55347	http://www.ncbi.nlm.nih.gov/geo/query/acc.cgi?token=qjctqgegfnyrhox&acc=GSE55347	GSE55347_TGxSEQC_GeneExpressionIndex_Magic_20120831_116samples.txt.gz	94553.CEL	GSE47875	all_qPCR_results.xlsx	http://dx.doi.org/10.6084/m9.figshare.1032698_D1	reverse
97363_26	Sample selection	RNA-Seq library preparation and sequencing	RNA-Seq data generation batches	RNASeq59	GSE55347_TGxSEQC_GeneExpressionIndex_Magic_20120831_116samples.txt.gz	GEO	GSM1336237	RNA-Seq data processing and naming convention	COH_WANG_AC098LACXX_549_CGATGT_s_7_1.fq.gz	GEO	GSM1336237	GSE55347	http://www.ncbi.nlm.nih.gov/geo/query/acc.cgi?token=qjctqgegfnyrhox&acc=GSE55347	GSE55347_TGxSEQC_GeneExpressionIndex_Magic_20120831_116samples.txt.gz	94574.CEL	GSE47875	all_qPCR_results.xlsx	http://dx.doi.org/10.6084/m9.figshare.1032698_D1	forward
97363_26	Sample selection	RNA-Seq library preparation and sequencing	RNA-Seq data generation batches	RNASeq59	GSE55347_TGxSEQC_GeneExpressionIndex_Magic_20120831_116samples.txt.gz	GEO	GSM1336237	RNA-Seq data processing and naming convention	COH_WANG_AC098LACXX_549_CGATGT_s_7_2.fq.gz	GEO	GSM1336237	GSE55347	http://www.ncbi.nlm.nih.gov/geo/query/acc.cgi?token=qjctqgegfnyrhox&acc=GSE55347	GSE55347_TGxSEQC_GeneExpressionIndex_Magic_20120831_116samples.txt.gz	94574.CEL	GSE47875	all_qPCR_results.xlsx	http://dx.doi.org/10.6084/m9.figshare.1032698_D1	reverse
97364_27	Sample selection	RNA-Seq library preparation and sequencing	RNA-Seq data generation batches	RNASeq73	GSE55347_TGxSEQC_GeneExpressionIndex_Magic_20120831_116samples.txt.gz	GEO	GSM1336239	RNA-Seq data processing and naming convention	COH_WANG_AC098LACXX_551_ACAGTG_s_7_1.fq.gz	GEO	GSM1336239	GSE55347	http://www.ncbi.nlm.nih.gov/geo/query/acc.cgi?token=qjctqgegfnyrhox&acc=GSE55347	GSE55347_TGxSEQC_GeneExpressionIndex_Magic_20120831_116samples.txt.gz	94575.CEL	GSE47875	all_qPCR_results.xlsx	http://dx.doi.org/10.6084/m9.figshare.1032698_D1	forward
97364_27	Sample selection	RNA-Seq library preparation and sequencing	RNA-Seq data generation batches	RNASeq73	GSE55347_TGxSEQC_GeneExpressionIndex_Magic_20120831_116samples.txt.gz	GEO	GSM1336239	RNA-Seq data processing and naming convention	COH_WANG_AC098LACXX_551_ACAGTG_s_7_2.fq.gz	GEO	GSM1336239	GSE55347	http://www.ncbi.nlm.nih.gov/geo/query/acc.cgi?token=qjctqgegfnyrhox&acc=GSE55347	GSE55347_TGxSEQC_GeneExpressionIndex_Magic_20120831_116samples.txt.gz	94575.CEL	GSE47875	all_qPCR_results.xlsx	http://dx.doi.org/10.6084/m9.figshare.1032698_D1	reverse
97405_28	Sample selection	RNA-Seq library preparation and sequencing	RNA-Seq data generation batches	RNASeq45	GSE55347_TGxSEQC_GeneExpressionIndex_Magic_20120831_116samples.txt.gz	GEO	GSM1336278	RNA-Seq data processing and naming convention	COH_WANG_AC0HK2ACXX_572_CTTGTA_s_7_1.fq.gz	GEO	GSM1336278	GSE55347	http://www.ncbi.nlm.nih.gov/geo/query/acc.cgi?token=qjctqgegfnyrhox&acc=GSE55347	GSE55347_TGxSEQC_GeneExpressionIndex_Magic_20120831_116samples.txt.gz	94595.CEL	GSE47875	all_qPCR_results.xlsx	http://dx.doi.org/10.6084/m9.figshare.1032698_D1	forward
97405_28	Sample selection	RNA-Seq library preparation and sequencing	RNA-Seq data generation batches	RNASeq45	GSE55347_TGxSEQC_GeneExpressionIndex_Magic_20120831_116samples.txt.gz	GEO	GSM1336278	RNA-Seq data processing and naming convention	COH_WANG_AC0HK2ACXX_572_CTTGTA_s_7_2.fq.gz	GEO	GSM1336278	GSE55347	http://www.ncbi.nlm.nih.gov/geo/query/acc.cgi?token=qjctqgegfnyrhox&acc=GSE55347	GSE55347_TGxSEQC_GeneExpressionIndex_Magic_20120831_116samples.txt.gz	94595.CEL	GSE47875	all_qPCR_results.xlsx	http://dx.doi.org/10.6084/m9.figshare.1032698_D1	reverse
97406_29	Sample selection	RNA-Seq library preparation and sequencing	RNA-Seq data generation batches	RNASeq54	GSE55347_TGxSEQC_GeneExpressionIndex_Magic_20120831_116samples.txt.gz	GEO	GSM1336272	RNA-Seq data processing and naming convention	COH_WANG_AC0HK2ACXX_566_CTTGTA_s_6_1.fq.gz	GEO	GSM1336272	GSE55347	http://www.ncbi.nlm.nih.gov/geo/query/acc.cgi?token=qjctqgegfnyrhox&acc=GSE55347	GSE55347_TGxSEQC_GeneExpressionIndex_Magic_20120831_116samples.txt.gz	96878.CEL	GSE47875	all_qPCR_results.xlsx	http://dx.doi.org/10.6084/m9.figshare.1032698_D1	forward
97406_29	Sample selection	RNA-Seq library preparation and sequencing	RNA-Seq data generation batches	RNASeq54	GSE55347_TGxSEQC_GeneExpressionIndex_Magic_20120831_116samples.txt.gz	GEO	GSM1336272	RNA-Seq data processing and naming convention	COH_WANG_AC0HK2ACXX_566_CTTGTA_s_6_2.fq.gz	GEO	GSM1336272	GSE55347	http://www.ncbi.nlm.nih.gov/geo/query/acc.cgi?token=qjctqgegfnyrhox&acc=GSE55347	GSE55347_TGxSEQC_GeneExpressionIndex_Magic_20120831_116samples.txt.gz	96878.CEL	GSE47875	all_qPCR_results.xlsx	http://dx.doi.org/10.6084/m9.figshare.1032698_D1	reverse
97414_30	Sample selection	RNA-Seq library preparation and sequencing	RNA-Seq data generation batches	RNASeq60	GSE55347_TGxSEQC_GeneExpressionIndex_Magic_20120831_116samples.txt.gz	GEO	GSM1336271	RNA-Seq data processing and naming convention	COH_WANG_AC0HK2ACXX_565_CAGATC_s_6_1.fq.gz	GEO	GSM1336271	GSE55347	http://www.ncbi.nlm.nih.gov/geo/query/acc.cgi?token=qjctqgegfnyrhox&acc=GSE55347	GSE55347_TGxSEQC_GeneExpressionIndex_Magic_20120831_116samples.txt.gz	95724.CEL	GSE47875	all_qPCR_results.xlsx	http://dx.doi.org/10.6084/m9.figshare.1032698_D1	forward
97414_30	Sample selection	RNA-Seq library preparation and sequencing	RNA-Seq data generation batches	RNASeq60	GSE55347_TGxSEQC_GeneExpressionIndex_Magic_20120831_116samples.txt.gz	GEO	GSM1336271	RNA-Seq data processing and naming convention	COH_WANG_AC0HK2ACXX_565_CAGATC_s_6_2.fq.gz	GEO	GSM1336271	GSE55347	http://www.ncbi.nlm.nih.gov/geo/query/acc.cgi?token=qjctqgegfnyrhox&acc=GSE55347	GSE55347_TGxSEQC_GeneExpressionIndex_Magic_20120831_116samples.txt.gz	95724.CEL	GSE47875	all_qPCR_results.xlsx	http://dx.doi.org/10.6084/m9.figshare.1032698_D1	reverse
97426_31	Sample selection	RNA-Seq library preparation and sequencing	RNA-Seq data generation batches	RNASeq78	GSE55347_TGxSEQC_GeneExpressionIndex_Magic_20120831_116samples.txt.gz	GEO	GSM1336285	RNA-Seq data processing and naming convention	COH_WANG_BC064YACXX_97426_L_CTL_NU_OG_GCCAAT_s_3_1.fq.gz	GEO	GSM1336285	GSE55347	http://www.ncbi.nlm.nih.gov/geo/query/acc.cgi?token=qjctqgegfnyrhox&acc=GSE55347	GSE55347_TGxSEQC_GeneExpressionIndex_Magic_20120831_116samples.txt.gz	95797.CEL	GSE47875	all_qPCR_results.xlsx	http://dx.doi.org/10.6084/m9.figshare.1032698_D1	forward
97426_31	Sample selection	RNA-Seq library preparation and sequencing	RNA-Seq data generation batches	RNASeq78	GSE55347_TGxSEQC_GeneExpressionIndex_Magic_20120831_116samples.txt.gz	GEO	GSM1336285	RNA-Seq data processing and naming convention	COH_WANG_BC064YACXX_97426_L_CTL_NU_OG_GCCAAT_s_3_2.fq.gz	GEO	GSM1336285	GSE55347	http://www.ncbi.nlm.nih.gov/geo/query/acc.cgi?token=qjctqgegfnyrhox&acc=GSE55347	GSE55347_TGxSEQC_GeneExpressionIndex_Magic_20120831_116samples.txt.gz	95797.CEL	GSE47875	all_qPCR_results.xlsx	http://dx.doi.org/10.6084/m9.figshare.1032698_D1	reverse
97511_32	Sample selection	RNA-Seq library preparation and sequencing	RNA-Seq data generation batches	RNASeq67	GSE55347_TGxSEQC_GeneExpressionIndex_Magic_20120831_116samples.txt.gz	GEO	GSM1336276	RNA-Seq data processing and naming convention	COH_WANG_AC0HK2ACXX_570_GCCAAT_s_7_1.fq.gz	GEO	GSM1336276	GSE55347	http://www.ncbi.nlm.nih.gov/geo/query/acc.cgi?token=qjctqgegfnyrhox&acc=GSE55347	GSE55347_TGxSEQC_GeneExpressionIndex_Magic_20120831_116samples.txt.gz	94703.CEL	GSE47875	all_qPCR_results.xlsx	http://dx.doi.org/10.6084/m9.figshare.1032698_D1	forward
97511_32	Sample selection	RNA-Seq library preparation and sequencing	RNA-Seq data generation batches	RNASeq67	GSE55347_TGxSEQC_GeneExpressionIndex_Magic_20120831_116samples.txt.gz	GEO	GSM1336276	RNA-Seq data processing and naming convention	COH_WANG_AC0HK2ACXX_570_GCCAAT_s_7_2.fq.gz	GEO	GSM1336276	GSE55347	http://www.ncbi.nlm.nih.gov/geo/query/acc.cgi?token=qjctqgegfnyrhox&acc=GSE55347	GSE55347_TGxSEQC_GeneExpressionIndex_Magic_20120831_116samples.txt.gz	94703.CEL	GSE47875	all_qPCR_results.xlsx	http://dx.doi.org/10.6084/m9.figshare.1032698_D1	reverse
97542_33	Sample selection	RNA-Seq library preparation and sequencing	RNA-Seq data generation batches	RNASeq74	GSE55347_TGxSEQC_GeneExpressionIndex_Magic_20120831_116samples.txt.gz	GEO	GSM1336270	RNA-Seq data processing and naming convention	COH_WANG_AC0HK2ACXX_564_GCCAAT_s_6_1.fq.gz	GEO	GSM1336270	GSE55347	http://www.ncbi.nlm.nih.gov/geo/query/acc.cgi?token=qjctqgegfnyrhox&acc=GSE55347	GSE55347_TGxSEQC_GeneExpressionIndex_Magic_20120831_116samples.txt.gz	94726.CEL	GSE47875	all_qPCR_results.xlsx	http://dx.doi.org/10.6084/m9.figshare.1032698_D1	forward
97542_33	Sample selection	RNA-Seq library preparation and sequencing	RNA-Seq data generation batches	RNASeq74	GSE55347_TGxSEQC_GeneExpressionIndex_Magic_20120831_116samples.txt.gz	GEO	GSM1336270	RNA-Seq data processing and naming convention	COH_WANG_AC0HK2ACXX_564_GCCAAT_s_6_2.fq.gz	GEO	GSM1336270	GSE55347	http://www.ncbi.nlm.nih.gov/geo/query/acc.cgi?token=qjctqgegfnyrhox&acc=GSE55347	GSE55347_TGxSEQC_GeneExpressionIndex_Magic_20120831_116samples.txt.gz	94726.CEL	GSE47875	all_qPCR_results.xlsx	http://dx.doi.org/10.6084/m9.figshare.1032698_D1	reverse
97544_34	Sample selection	RNA-Seq library preparation and sequencing	RNA-Seq data generation batches	RNASeq71	GSE55347_TGxSEQC_GeneExpressionIndex_Magic_20120831_116samples.txt.gz	GEO	GSM1336273	RNA-Seq data processing and naming convention	COH_WANG_AC0HK2ACXX_567_CGATGT_s_7_1.fq.gz	GEO	GSM1336273	GSE55347	http://www.ncbi.nlm.nih.gov/geo/query/acc.cgi?token=qjctqgegfnyrhox&acc=GSE55347	GSE55347_TGxSEQC_GeneExpressionIndex_Magic_20120831_116samples.txt.gz	94737.CEL	GSE47875	all_qPCR_results.xlsx	http://dx.doi.org/10.6084/m9.figshare.1032698_D1	forward
97544_34	Sample selection	RNA-Seq library preparation and sequencing	RNA-Seq data generation batches	RNASeq71	GSE55347_TGxSEQC_GeneExpressionIndex_Magic_20120831_116samples.txt.gz	GEO	GSM1336273	RNA-Seq data processing and naming convention	COH_WANG_AC0HK2ACXX_567_CGATGT_s_7_2.fq.gz	GEO	GSM1336273	GSE55347	http://www.ncbi.nlm.nih.gov/geo/query/acc.cgi?token=qjctqgegfnyrhox&acc=GSE55347	GSE55347_TGxSEQC_GeneExpressionIndex_Magic_20120831_116samples.txt.gz	94737.CEL	GSE47875	all_qPCR_results.xlsx	http://dx.doi.org/10.6084/m9.figshare.1032698_D1	reverse
97577_35	Sample selection	RNA-Seq library preparation and sequencing	RNA-Seq data generation batches	RNASeq49	GSE55347_TGxSEQC_GeneExpressionIndex_Magic_20120831_116samples.txt.gz	GEO	GSM1336218	RNA-Seq data processing and naming convention	COH_WANG_AB029JACXX_97577_L_ECO_NU_OG_TGACCA_s_4_1.fq.gz	GEO	GSM1336218	GSE55347	http://www.ncbi.nlm.nih.gov/geo/query/acc.cgi?token=qjctqgegfnyrhox&acc=GSE55347	GSE55347_TGxSEQC_GeneExpressionIndex_Magic_20120831_116samples.txt.gz	94769.CEL	GSE47875	all_qPCR_results.xlsx	http://dx.doi.org/10.6084/m9.figshare.1032698_D1	forward
97577_35	Sample selection	RNA-Seq library preparation and sequencing	RNA-Seq data generation batches	RNASeq49	GSE55347_TGxSEQC_GeneExpressionIndex_Magic_20120831_116samples.txt.gz	GEO	GSM1336218	RNA-Seq data processing and naming convention	COH_WANG_AB029JACXX_97577_L_ECO_NU_OG_TGACCA_s_4_2.fq.gz	GEO	GSM1336218	GSE55347	http://www.ncbi.nlm.nih.gov/geo/query/acc.cgi?token=qjctqgegfnyrhox&acc=GSE55347	GSE55347_TGxSEQC_GeneExpressionIndex_Magic_20120831_116samples.txt.gz	94769.CEL	GSE47875	all_qPCR_results.xlsx	http://dx.doi.org/10.6084/m9.figshare.1032698_D1	reverse
97841_36	Sample selection	RNA-Seq library preparation and sequencing	RNA-Seq data generation batches	RNASeq91	GSE55347_TGxSEQC_GeneExpressionIndex_Magic_20120831_116samples.txt.gz	GEO	GSM1336255	RNA-Seq data processing and naming convention	COH_WANG_AC0HK2ACXX_543_CGATGT_s_3_1.fq.gz	GEO	GSM1336255	GSE55347	http://www.ncbi.nlm.nih.gov/geo/query/acc.cgi?token=qjctqgegfnyrhox&acc=GSE55347	GSE55347_TGxSEQC_GeneExpressionIndex_Magic_20120831_116samples.txt.gz	95269.CEL	GSE47875	all_qPCR_results.xlsx	http://dx.doi.org/10.6084/m9.figshare.1032698_D1	forward
97841_36	Sample selection	RNA-Seq library preparation and sequencing	RNA-Seq data generation batches	RNASeq91	GSE55347_TGxSEQC_GeneExpressionIndex_Magic_20120831_116samples.txt.gz	GEO	GSM1336255	RNA-Seq data processing and naming convention	COH_WANG_AC0HK2ACXX_543_CGATGT_s_3_2.fq.gz	GEO	GSM1336255	GSE55347	http://www.ncbi.nlm.nih.gov/geo/query/acc.cgi?token=qjctqgegfnyrhox&acc=GSE55347	GSE55347_TGxSEQC_GeneExpressionIndex_Magic_20120831_116samples.txt.gz	95269.CEL	GSE47875	all_qPCR_results.xlsx	http://dx.doi.org/10.6084/m9.figshare.1032698_D1	reverse
97849_37	Sample selection	RNA-Seq library preparation and sequencing	RNA-Seq data generation batches	RNASeq79	GSE55347_TGxSEQC_GeneExpressionIndex_Magic_20120831_116samples.txt.gz	GEO	GSM1336219	RNA-Seq data processing and naming convention	COH_WANG_AB029JACXX_97849_L_PHE_NN_OG_ACAGTG_s_3_1.fq.gz	GEO	GSM1336219	GSE55347	http://www.ncbi.nlm.nih.gov/geo/query/acc.cgi?token=qjctqgegfnyrhox&acc=GSE55347	GSE55347_TGxSEQC_GeneExpressionIndex_Magic_20120831_116samples.txt.gz	95276.CEL	GSE47875	all_qPCR_results.xlsx	http://dx.doi.org/10.6084/m9.figshare.1032698_D1	forward
97849_37	Sample selection	RNA-Seq library preparation and sequencing	RNA-Seq data generation batches	RNASeq79	GSE55347_TGxSEQC_GeneExpressionIndex_Magic_20120831_116samples.txt.gz	GEO	GSM1336219	RNA-Seq data processing and naming convention	COH_WANG_AB029JACXX_97849_L_PHE_NN_OG_ACAGTG_s_3_2.fq.gz	GEO	GSM1336219	GSE55347	http://www.ncbi.nlm.nih.gov/geo/query/acc.cgi?token=qjctqgegfnyrhox&acc=GSE55347	GSE55347_TGxSEQC_GeneExpressionIndex_Magic_20120831_116samples.txt.gz	95276.CEL	GSE47875	all_qPCR_results.xlsx	http://dx.doi.org/10.6084/m9.figshare.1032698_D1	reverse
97922_38	Sample selection	RNA-Seq library preparation and sequencing	RNA-Seq data generation batches	RNASeq80	GSE55347_TGxSEQC_GeneExpressionIndex_Magic_20120831_116samples.txt.gz	GEO	GSM1336184	RNA-Seq data processing and naming convention	COH_WANG_AB0142ACXX_97922_L_PHE_NN_OG_ACAGTG_s_1_1.fq.gz	GEO	GSM1336184	GSE55347	http://www.ncbi.nlm.nih.gov/geo/query/acc.cgi?token=qjctqgegfnyrhox&acc=GSE55347	GSE55347_TGxSEQC_GeneExpressionIndex_Magic_20120831_116samples.txt.gz	95162.CEL	GSE47875	all_qPCR_results.xlsx	http://dx.doi.org/10.6084/m9.figshare.1032698_D1	forward
97922_38	Sample selection	RNA-Seq library preparation and sequencing	RNA-Seq data generation batches	RNASeq80	GSE55347_TGxSEQC_GeneExpressionIndex_Magic_20120831_116samples.txt.gz	GEO	GSM1336184	RNA-Seq data processing and naming convention	COH_WANG_AB0142ACXX_97922_L_PHE_NN_OG_ACAGTG_s_1_2.fq.gz	GEO	GSM1336184	GSE55347	http://www.ncbi.nlm.nih.gov/geo/query/acc.cgi?token=qjctqgegfnyrhox&acc=GSE55347	GSE55347_TGxSEQC_GeneExpressionIndex_Magic_20120831_116samples.txt.gz	95162.CEL	GSE47875	all_qPCR_results.xlsx	http://dx.doi.org/10.6084/m9.figshare.1032698_D1	reverse
97943_39	Sample selection	RNA-Seq library preparation and sequencing	RNA-Seq data generation batches	RNASeq92	GSE55347_TGxSEQC_GeneExpressionIndex_Magic_20120831_116samples.txt.gz	GEO	GSM1336265	RNA-Seq data processing and naming convention	COH_WANG_AC0HK2ACXX_559_CAGATC_s_5_1.fq.gz	GEO	GSM1336265	GSE55347	http://www.ncbi.nlm.nih.gov/geo/query/acc.cgi?token=qjctqgegfnyrhox&acc=GSE55347	GSE55347_TGxSEQC_GeneExpressionIndex_Magic_20120831_116samples.txt.gz	95183.CEL	GSE47875	all_qPCR_results.xlsx	http://dx.doi.org/10.6084/m9.figshare.1032698_D1	forward
97943_39	Sample selection	RNA-Seq library preparation and sequencing	RNA-Seq data generation batches	RNASeq92	GSE55347_TGxSEQC_GeneExpressionIndex_Magic_20120831_116samples.txt.gz	GEO	GSM1336265	RNA-Seq data processing and naming convention	COH_WANG_AC0HK2ACXX_559_CAGATC_s_5_2.fq.gz	GEO	GSM1336265	GSE55347	http://www.ncbi.nlm.nih.gov/geo/query/acc.cgi?token=qjctqgegfnyrhox&acc=GSE55347	GSE55347_TGxSEQC_GeneExpressionIndex_Magic_20120831_116samples.txt.gz	95183.CEL	GSE47875	all_qPCR_results.xlsx	http://dx.doi.org/10.6084/m9.figshare.1032698_D1	reverse
97956_40	Sample selection	RNA-Seq library preparation and sequencing	RNA-Seq data generation batches	RNASeq89	GSE55347_TGxSEQC_GeneExpressionIndex_Magic_20120831_116samples.txt.gz	GEO	GSM1336269	RNA-Seq data processing and naming convention	COH_WANG_AC0HK2ACXX_563_ACAGTG_s_6_1.fq.gz	GEO	GSM1336269	GSE55347	http://www.ncbi.nlm.nih.gov/geo/query/acc.cgi?token=qjctqgegfnyrhox&acc=GSE55347	GSE55347_TGxSEQC_GeneExpressionIndex_Magic_20120831_116samples.txt.gz	95735.CEL	GSE47875	all_qPCR_results.xlsx	http://dx.doi.org/10.6084/m9.figshare.1032698_D1	forward
97956_40	Sample selection	RNA-Seq library preparation and sequencing	RNA-Seq data generation batches	RNASeq89	GSE55347_TGxSEQC_GeneExpressionIndex_Magic_20120831_116samples.txt.gz	GEO	GSM1336269	RNA-Seq data processing and naming convention	COH_WANG_AC0HK2ACXX_563_ACAGTG_s_6_2.fq.gz	GEO	GSM1336269	GSE55347	http://www.ncbi.nlm.nih.gov/geo/query/acc.cgi?token=qjctqgegfnyrhox&acc=GSE55347	GSE55347_TGxSEQC_GeneExpressionIndex_Magic_20120831_116samples.txt.gz	95735.CEL	GSE47875	all_qPCR_results.xlsx	http://dx.doi.org/10.6084/m9.figshare.1032698_D1	reverse
97961_41	Sample selection	RNA-Seq library preparation and sequencing	RNA-Seq data generation batches	RNASeq93	GSE55347_TGxSEQC_GeneExpressionIndex_Magic_20120831_116samples.txt.gz	GEO	GSM1336281	RNA-Seq data processing and naming convention	COH_WANG_AC0HK2ACXX_575_ACAGTG_s_8_1.fq.gz	GEO	GSM1336281	GSE55347	http://www.ncbi.nlm.nih.gov/geo/query/acc.cgi?token=qjctqgegfnyrhox&acc=GSE55347	GSE55347_TGxSEQC_GeneExpressionIndex_Magic_20120831_116samples.txt.gz	95198.CEL	GSE47875	all_qPCR_results.xlsx	http://dx.doi.org/10.6084/m9.figshare.1032698_D1	forward
97961_41	Sample selection	RNA-Seq library preparation and sequencing	RNA-Seq data generation batches	RNASeq93	GSE55347_TGxSEQC_GeneExpressionIndex_Magic_20120831_116samples.txt.gz	GEO	GSM1336281	RNA-Seq data processing and naming convention	COH_WANG_AC0HK2ACXX_575_ACAGTG_s_8_2.fq.gz	GEO	GSM1336281	GSE55347	http://www.ncbi.nlm.nih.gov/geo/query/acc.cgi?token=qjctqgegfnyrhox&acc=GSE55347	GSE55347_TGxSEQC_GeneExpressionIndex_Magic_20120831_116samples.txt.gz	95198.CEL	GSE47875	all_qPCR_results.xlsx	http://dx.doi.org/10.6084/m9.figshare.1032698_D1	reverse
97998_42	Sample selection	RNA-Seq library preparation and sequencing	RNA-Seq data generation batches	RNASeq81	GSE55347_TGxSEQC_GeneExpressionIndex_Magic_20120831_116samples.txt.gz	GEO	GSM1336185	RNA-Seq data processing and naming convention	COH_WANG_AB0142ACXX_97998_L_PHE_NN_OG_ACAGTG_s_2_1.fq.gz	GEO	GSM1336185	GSE55347	http://www.ncbi.nlm.nih.gov/geo/query/acc.cgi?token=qjctqgegfnyrhox&acc=GSE55347	GSE55347_TGxSEQC_GeneExpressionIndex_Magic_20120831_116samples.txt.gz	95730.CEL	GSE47875	all_qPCR_results.xlsx	http://dx.doi.org/10.6084/m9.figshare.1032698_D1	forward
97998_42	Sample selection	RNA-Seq library preparation and sequencing	RNA-Seq data generation batches	RNASeq81	GSE55347_TGxSEQC_GeneExpressionIndex_Magic_20120831_116samples.txt.gz	GEO	GSM1336185	RNA-Seq data processing and naming convention	COH_WANG_AB0142ACXX_97998_L_PHE_NN_OG_ACAGTG_s_2_2.fq.gz	GEO	GSM1336185	GSE55347	http://www.ncbi.nlm.nih.gov/geo/query/acc.cgi?token=qjctqgegfnyrhox&acc=GSE55347	GSE55347_TGxSEQC_GeneExpressionIndex_Magic_20120831_116samples.txt.gz	95730.CEL	GSE47875	all_qPCR_results.xlsx	http://dx.doi.org/10.6084/m9.figshare.1032698_D1	reverse
98048_43	Sample selection	RNA-Seq library preparation and sequencing	RNA-Seq data generation batches	RNASeq90	GSE55347_TGxSEQC_GeneExpressionIndex_Magic_20120831_116samples.txt.gz	GEO	GSM1336248	RNA-Seq data processing and naming convention	COH_WANG_AC0HK2ACXX_536_CTTGTA_s_1_1.fq.gz	GEO	GSM1336248	GSE55347	http://www.ncbi.nlm.nih.gov/geo/query/acc.cgi?token=qjctqgegfnyrhox&acc=GSE55347	GSE55347_TGxSEQC_GeneExpressionIndex_Magic_20120831_116samples.txt.gz	95554.CEL	GSE47875	all_qPCR_results.xlsx	http://dx.doi.org/10.6084/m9.figshare.1032698_D1	forward
98048_43	Sample selection	RNA-Seq library preparation and sequencing	RNA-Seq data generation batches	RNASeq90	GSE55347_TGxSEQC_GeneExpressionIndex_Magic_20120831_116samples.txt.gz	GEO	GSM1336248	RNA-Seq data processing and naming convention	COH_WANG_AC0HK2ACXX_536_CTTGTA_s_1_2.fq.gz	GEO	GSM1336248	GSE55347	http://www.ncbi.nlm.nih.gov/geo/query/acc.cgi?token=qjctqgegfnyrhox&acc=GSE55347	GSE55347_TGxSEQC_GeneExpressionIndex_Magic_20120831_116samples.txt.gz	95554.CEL	GSE47875	all_qPCR_results.xlsx	http://dx.doi.org/10.6084/m9.figshare.1032698_D1	reverse
98141_44	Sample selection	RNA-Seq library preparation and sequencing	RNA-Seq data generation batches	RNASeq77	GSE55347_TGxSEQC_GeneExpressionIndex_Magic_20120831_116samples.txt.gz	GEO	GSM1336286	RNA-Seq data processing and naming convention	COH_WANG_BC064YACXX_98141_L_CTL_NN_OG_CGATGT_s_4_1.fq.gz	GEO	GSM1336286	GSE55347	http://www.ncbi.nlm.nih.gov/geo/query/acc.cgi?token=qjctqgegfnyrhox&acc=GSE55347	GSE55347_TGxSEQC_GeneExpressionIndex_Magic_20120831_116samples.txt.gz	95375.CEL	GSE47875	all_qPCR_results.xlsx	http://dx.doi.org/10.6084/m9.figshare.1032698_D1	forward
98141_44	Sample selection	RNA-Seq library preparation and sequencing	RNA-Seq data generation batches	RNASeq77	GSE55347_TGxSEQC_GeneExpressionIndex_Magic_20120831_116samples.txt.gz	GEO	GSM1336286	RNA-Seq data processing and naming convention	COH_WANG_BC064YACXX_98141_L_CTL_NN_OG_CGATGT_s_4_2.fq.gz	GEO	GSM1336286	GSE55347	http://www.ncbi.nlm.nih.gov/geo/query/acc.cgi?token=qjctqgegfnyrhox&acc=GSE55347	GSE55347_TGxSEQC_GeneExpressionIndex_Magic_20120831_116samples.txt.gz	95375.CEL	GSE47875	all_qPCR_results.xlsx	http://dx.doi.org/10.6084/m9.figshare.1032698_D1	reverse
98166_45	Sample selection	RNA-Seq library preparation and sequencing	RNA-Seq data generation batches	RNASeq86	GSE55347_TGxSEQC_GeneExpressionIndex_Magic_20120831_116samples.txt.gz	GEO	GSM1336251	RNA-Seq data processing and naming convention	COH_WANG_AC0HK2ACXX_539_ACAGTG_s_2_1.fq.gz	GEO	GSM1336251	GSE55347	http://www.ncbi.nlm.nih.gov/geo/query/acc.cgi?token=qjctqgegfnyrhox&acc=GSE55347	GSE55347_TGxSEQC_GeneExpressionIndex_Magic_20120831_116samples.txt.gz	95399.CEL	GSE47875	all_qPCR_results.xlsx	http://dx.doi.org/10.6084/m9.figshare.1032698_D1	forward
98166_45	Sample selection	RNA-Seq library preparation and sequencing	RNA-Seq data generation batches	RNASeq86	GSE55347_TGxSEQC_GeneExpressionIndex_Magic_20120831_116samples.txt.gz	GEO	GSM1336251	RNA-Seq data processing and naming convention	COH_WANG_AC0HK2ACXX_539_ACAGTG_s_2_2.fq.gz	GEO	GSM1336251	GSE55347	http://www.ncbi.nlm.nih.gov/geo/query/acc.cgi?token=qjctqgegfnyrhox&acc=GSE55347	GSE55347_TGxSEQC_GeneExpressionIndex_Magic_20120831_116samples.txt.gz	95399.CEL	GSE47875	all_qPCR_results.xlsx	http://dx.doi.org/10.6084/m9.figshare.1032698_D1	reverse
98197_46	Sample selection	RNA-Seq library preparation and sequencing	RNA-Seq data generation batches	RNASeq82	GSE55347_TGxSEQC_GeneExpressionIndex_Magic_20120831_116samples.txt.gz	GEO	GSM1336259	RNA-Seq data processing and naming convention	COH_WANG_AC0HK2ACXX_547_CAGATC_s_3_1.fq.gz	GEO	GSM1336259	GSE55347	http://www.ncbi.nlm.nih.gov/geo/query/acc.cgi?token=qjctqgegfnyrhox&acc=GSE55347	GSE55347_TGxSEQC_GeneExpressionIndex_Magic_20120831_116samples.txt.gz	95425.CEL	GSE47875	all_qPCR_results.xlsx	http://dx.doi.org/10.6084/m9.figshare.1032698_D1	forward
98197_46	Sample selection	RNA-Seq library preparation and sequencing	RNA-Seq data generation batches	RNASeq82	GSE55347_TGxSEQC_GeneExpressionIndex_Magic_20120831_116samples.txt.gz	GEO	GSM1336259	RNA-Seq data processing and naming convention	COH_WANG_AC0HK2ACXX_547_CAGATC_s_3_2.fq.gz	GEO	GSM1336259	GSE55347	http://www.ncbi.nlm.nih.gov/geo/query/acc.cgi?token=qjctqgegfnyrhox&acc=GSE55347	GSE55347_TGxSEQC_GeneExpressionIndex_Magic_20120831_116samples.txt.gz	95425.CEL	GSE47875	all_qPCR_results.xlsx	http://dx.doi.org/10.6084/m9.figshare.1032698_D1	reverse
98226_47	Sample selection	RNA-Seq library preparation and sequencing	RNA-Seq data generation batches	RNASeq87	GSE55347_TGxSEQC_GeneExpressionIndex_Magic_20120831_116samples.txt.gz	GEO	GSM1336261	RNA-Seq data processing and naming convention	COH_WANG_AC0HK2ACXX_555_CGATGT_s_5_1.fq.gz	GEO	GSM1336261	GSE55347	http://www.ncbi.nlm.nih.gov/geo/query/acc.cgi?token=qjctqgegfnyrhox&acc=GSE55347	GSE55347_TGxSEQC_GeneExpressionIndex_Magic_20120831_116samples.txt.gz	95453.CEL	GSE47875	all_qPCR_results.xlsx	http://dx.doi.org/10.6084/m9.figshare.1032698_D1	forward
98226_47	Sample selection	RNA-Seq library preparation and sequencing	RNA-Seq data generation batches	RNASeq87	GSE55347_TGxSEQC_GeneExpressionIndex_Magic_20120831_116samples.txt.gz	GEO	GSM1336261	RNA-Seq data processing and naming convention	COH_WANG_AC0HK2ACXX_555_CGATGT_s_5_2.fq.gz	GEO	GSM1336261	GSE55347	http://www.ncbi.nlm.nih.gov/geo/query/acc.cgi?token=qjctqgegfnyrhox&acc=GSE55347	GSE55347_TGxSEQC_GeneExpressionIndex_Magic_20120831_116samples.txt.gz	95453.CEL	GSE47875	all_qPCR_results.xlsx	http://dx.doi.org/10.6084/m9.figshare.1032698_D1	reverse
98276_48	Sample selection	RNA-Seq library preparation and sequencing	RNA-Seq data generation batches	RNASeq88	GSE55347_TGxSEQC_GeneExpressionIndex_Magic_20120831_116samples.txt.gz	GEO	GSM1336277	RNA-Seq data processing and naming convention	COH_WANG_AC0HK2ACXX_571_CAGATC_s_7_1.fq.gz	GEO	GSM1336277	GSE55347	http://www.ncbi.nlm.nih.gov/geo/query/acc.cgi?token=qjctqgegfnyrhox&acc=GSE55347	GSE55347_TGxSEQC_GeneExpressionIndex_Magic_20120831_116samples.txt.gz	95496.CEL	GSE47875	all_qPCR_results.xlsx	http://dx.doi.org/10.6084/m9.figshare.1032698_D1	forward
98276_48	Sample selection	RNA-Seq library preparation and sequencing	RNA-Seq data generation batches	RNASeq88	GSE55347_TGxSEQC_GeneExpressionIndex_Magic_20120831_116samples.txt.gz	GEO	GSM1336277	RNA-Seq data processing and naming convention	COH_WANG_AC0HK2ACXX_571_CAGATC_s_7_2.fq.gz	GEO	GSM1336277	GSE55347	http://www.ncbi.nlm.nih.gov/geo/query/acc.cgi?token=qjctqgegfnyrhox&acc=GSE55347	GSE55347_TGxSEQC_GeneExpressionIndex_Magic_20120831_116samples.txt.gz	95496.CEL	GSE47875	all_qPCR_results.xlsx	http://dx.doi.org/10.6084/m9.figshare.1032698_D1	reverse
98326_49	Sample selection	RNA-Seq library preparation and sequencing	RNA-Seq data generation batches	RNASeq23	GSE55347_TGxSEQC_GeneExpressionIndex_Magic_20120831_116samples.txt.gz	GEO	GSM1336220	RNA-Seq data processing and naming convention	COH_WANG_AB029JACXX_98326_L_3ME_NN_OG_ATCACG_s_2_1.fq.gz	GEO	GSM1336220	GSE55347	http://www.ncbi.nlm.nih.gov/geo/query/acc.cgi?token=qjctqgegfnyrhox&acc=GSE55347	GSE55347_TGxSEQC_GeneExpressionIndex_Magic_20120831_116samples.txt.gz	95995.CEL	GSE47875	all_qPCR_results.xlsx	http://dx.doi.org/10.6084/m9.figshare.1032698_D1	forward
98326_49	Sample selection	RNA-Seq library preparation and sequencing	RNA-Seq data generation batches	RNASeq23	GSE55347_TGxSEQC_GeneExpressionIndex_Magic_20120831_116samples.txt.gz	GEO	GSM1336220	RNA-Seq data processing and naming convention	COH_WANG_AB029JACXX_98326_L_3ME_NN_OG_ATCACG_s_2_2.fq.gz	GEO	GSM1336220	GSE55347	http://www.ncbi.nlm.nih.gov/geo/query/acc.cgi?token=qjctqgegfnyrhox&acc=GSE55347	GSE55347_TGxSEQC_GeneExpressionIndex_Magic_20120831_116samples.txt.gz	95995.CEL	GSE47875	all_qPCR_results.xlsx	http://dx.doi.org/10.6084/m9.figshare.1032698_D1	reverse
98329_50	Sample selection	RNA-Seq library preparation and sequencing	RNA-Seq data generation batches	RNASeq30	GSE55347_TGxSEQC_GeneExpressionIndex_Magic_20120831_116samples.txt.gz	GEO	GSM1336287	RNA-Seq data processing and naming convention	COH_WANG_BC064YACXX_98329_L_CTL_NU_OG_ACAGTG_s_4_1.fq.gz	GEO	GSM1336287	GSE55347	http://www.ncbi.nlm.nih.gov/geo/query/acc.cgi?token=qjctqgegfnyrhox&acc=GSE55347	GSE55347_TGxSEQC_GeneExpressionIndex_Magic_20120831_116samples.txt.gz	95746.CEL	GSE47875	all_qPCR_results.xlsx	http://dx.doi.org/10.6084/m9.figshare.1032698_D1	forward
98329_50	Sample selection	RNA-Seq library preparation and sequencing	RNA-Seq data generation batches	RNASeq30	GSE55347_TGxSEQC_GeneExpressionIndex_Magic_20120831_116samples.txt.gz	GEO	GSM1336287	RNA-Seq data processing and naming convention	COH_WANG_BC064YACXX_98329_L_CTL_NU_OG_ACAGTG_s_4_2.fq.gz	GEO	GSM1336287	GSE55347	http://www.ncbi.nlm.nih.gov/geo/query/acc.cgi?token=qjctqgegfnyrhox&acc=GSE55347	GSE55347_TGxSEQC_GeneExpressionIndex_Magic_20120831_116samples.txt.gz	95746.CEL	GSE47875	all_qPCR_results.xlsx	http://dx.doi.org/10.6084/m9.figshare.1032698_D1	reverse
98348_51	Sample selection	RNA-Seq library preparation and sequencing	RNA-Seq data generation batches	RNASeq29	GSE55347_TGxSEQC_GeneExpressionIndex_Magic_20120831_116samples.txt.gz	GEO	GSM1336288	RNA-Seq data processing and naming convention	COH_WANG_BC064YACXX_98348_L_CTL_NU_OG_CGATGT_s_3_1.fq.gz	GEO	GSM1336288	GSE55347	http://www.ncbi.nlm.nih.gov/geo/query/acc.cgi?token=qjctqgegfnyrhox&acc=GSE55347	GSE55347_TGxSEQC_GeneExpressionIndex_Magic_20120831_116samples.txt.gz	95686.CEL	GSE47875	all_qPCR_results.xlsx	http://dx.doi.org/10.6084/m9.figshare.1032698_D1	forward
98348_51	Sample selection	RNA-Seq library preparation and sequencing	RNA-Seq data generation batches	RNASeq29	GSE55347_TGxSEQC_GeneExpressionIndex_Magic_20120831_116samples.txt.gz	GEO	GSM1336288	RNA-Seq data processing and naming convention	COH_WANG_BC064YACXX_98348_L_CTL_NU_OG_CGATGT_s_3_2.fq.gz	GEO	GSM1336288	GSE55347	http://www.ncbi.nlm.nih.gov/geo/query/acc.cgi?token=qjctqgegfnyrhox&acc=GSE55347	GSE55347_TGxSEQC_GeneExpressionIndex_Magic_20120831_116samples.txt.gz	95686.CEL	GSE47875	all_qPCR_results.xlsx	http://dx.doi.org/10.6084/m9.figshare.1032698_D1	reverse
98377_52	Sample selection	RNA-Seq library preparation and sequencing	RNA-Seq data generation batches	RNASeq27	GSE55347_TGxSEQC_GeneExpressionIndex_Magic_20120831_116samples.txt.gz	GEO	GSM1336221	RNA-Seq data processing and naming convention	COH_WANG_AB029JACXX_98377_L_NAP_NN_OG_CGATGT_s_3_1.fq.gz	GEO	GSM1336221	GSE55347	http://www.ncbi.nlm.nih.gov/geo/query/acc.cgi?token=qjctqgegfnyrhox&acc=GSE55347	GSE55347_TGxSEQC_GeneExpressionIndex_Magic_20120831_116samples.txt.gz	96645.CEL	GSE47875	all_qPCR_results.xlsx	http://dx.doi.org/10.6084/m9.figshare.1032698_D1	forward
98377_52	Sample selection	RNA-Seq library preparation and sequencing	RNA-Seq data generation batches	RNASeq27	GSE55347_TGxSEQC_GeneExpressionIndex_Magic_20120831_116samples.txt.gz	GEO	GSM1336221	RNA-Seq data processing and naming convention	COH_WANG_AB029JACXX_98377_L_NAP_NN_OG_CGATGT_s_3_2.fq.gz	GEO	GSM1336221	GSE55347	http://www.ncbi.nlm.nih.gov/geo/query/acc.cgi?token=qjctqgegfnyrhox&acc=GSE55347	GSE55347_TGxSEQC_GeneExpressionIndex_Magic_20120831_116samples.txt.gz	96645.CEL	GSE47875	all_qPCR_results.xlsx	http://dx.doi.org/10.6084/m9.figshare.1032698_D1	reverse
98379_53	Sample selection	RNA-Seq library preparation and sequencing	RNA-Seq data generation batches	RNASeq108	GSE55347_TGxSEQC_GeneExpressionIndex_Magic_20120831_116samples.txt.gz	GEO	GSM1336186	RNA-Seq data processing and naming convention	COH_WANG_AB0142ACXX_98379_L_PIR_NN_OG_GCCAAT_s_4_1.fq.gz	GEO	GSM1336186	GSE55347	http://www.ncbi.nlm.nih.gov/geo/query/acc.cgi?token=qjctqgegfnyrhox&acc=GSE55347	GSE55347_TGxSEQC_GeneExpressionIndex_Magic_20120831_116samples.txt.gz	95699.CEL	GSE47875	all_qPCR_results.xlsx	http://dx.doi.org/10.6084/m9.figshare.1032698_D1	forward
98379_53	Sample selection	RNA-Seq library preparation and sequencing	RNA-Seq data generation batches	RNASeq108	GSE55347_TGxSEQC_GeneExpressionIndex_Magic_20120831_116samples.txt.gz	GEO	GSM1336186	RNA-Seq data processing and naming convention	COH_WANG_AB0142ACXX_98379_L_PIR_NN_OG_GCCAAT_s_4_2.fq.gz	GEO	GSM1336186	GSE55347	http://www.ncbi.nlm.nih.gov/geo/query/acc.cgi?token=qjctqgegfnyrhox&acc=GSE55347	GSE55347_TGxSEQC_GeneExpressionIndex_Magic_20120831_116samples.txt.gz	95699.CEL	GSE47875	all_qPCR_results.xlsx	http://dx.doi.org/10.6084/m9.figshare.1032698_D1	reverse
98388_54	Sample selection	RNA-Seq library preparation and sequencing	RNA-Seq data generation batches	RNASeq24	GSE55347_TGxSEQC_GeneExpressionIndex_Magic_20120831_116samples.txt.gz	GEO	GSM1336222	RNA-Seq data processing and naming convention	COH_WANG_AB029JACXX_98388_L_3ME_NN_OG_ATCACG_s_3_1.fq.gz	GEO	GSM1336222	GSE55347	http://www.ncbi.nlm.nih.gov/geo/query/acc.cgi?token=qjctqgegfnyrhox&acc=GSE55347	GSE55347_TGxSEQC_GeneExpressionIndex_Magic_20120831_116samples.txt.gz	96000.CEL	GSE47875	all_qPCR_results.xlsx	http://dx.doi.org/10.6084/m9.figshare.1032698_D1	forward
98388_54	Sample selection	RNA-Seq library preparation and sequencing	RNA-Seq data generation batches	RNASeq24	GSE55347_TGxSEQC_GeneExpressionIndex_Magic_20120831_116samples.txt.gz	GEO	GSM1336222	RNA-Seq data processing and naming convention	COH_WANG_AB029JACXX_98388_L_3ME_NN_OG_ATCACG_s_3_2.fq.gz	GEO	GSM1336222	GSE55347	http://www.ncbi.nlm.nih.gov/geo/query/acc.cgi?token=qjctqgegfnyrhox&acc=GSE55347	GSE55347_TGxSEQC_GeneExpressionIndex_Magic_20120831_116samples.txt.gz	96000.CEL	GSE47875	all_qPCR_results.xlsx	http://dx.doi.org/10.6084/m9.figshare.1032698_D1	reverse
98432_55	Sample selection	RNA-Seq library preparation and sequencing	RNA-Seq data generation batches	RNASeq12	GSE55347_TGxSEQC_GeneExpressionIndex_Magic_20120831_116samples.txt.gz	GEO	GSM1336223	RNA-Seq data processing and naming convention	COH_WANG_AB029JACXX_98432_L_CTL_NN_OG_TAGCTT_s_1_1.fq.gz	GEO	GSM1336223	GSE55347	http://www.ncbi.nlm.nih.gov/geo/query/acc.cgi?token=qjctqgegfnyrhox&acc=GSE55347	GSE55347_TGxSEQC_GeneExpressionIndex_Magic_20120831_116samples.txt.gz	95716.CEL	GSE47875	all_qPCR_results.xlsx	http://dx.doi.org/10.6084/m9.figshare.1032698_D1	forward
98432_55	Sample selection	RNA-Seq library preparation and sequencing	RNA-Seq data generation batches	RNASeq13	GSE55347_TGxSEQC_GeneExpressionIndex_Magic_20120831_116samples.txt.gz	GEO	GSM1336223	RNA-Seq data processing and naming convention	COH_WANG_AB029JACXX_98432_L_CTL_NN_OG_TAGCTT_s_1_2.fq.gz	GEO	GSM1336223	GSE55347	http://www.ncbi.nlm.nih.gov/geo/query/acc.cgi?token=qjctqgegfnyrhox&acc=GSE55347	GSE55347_TGxSEQC_GeneExpressionIndex_Magic_20120831_116samples.txt.gz	95716.CEL	GSE47875	all_qPCR_results.xlsx	http://dx.doi.org/10.6084/m9.figshare.1032698_D1	reverse
98432_56	Sample selection	RNA-Seq library preparation and sequencing	RNA-Seq data generation batches	RNASeq12	GSE55347_TGxSEQC_GeneExpressionIndex_Magic_20120831_116samples.txt.gz	GEO	GSM1336254	RNA-Seq data processing and naming convention	COH_WANG_AC0HK2ACXX_542_CTTGTA_s_2_1.fq.gz	GEO	GSM1336254	GSE55347	http://www.ncbi.nlm.nih.gov/geo/query/acc.cgi?token=qjctqgegfnyrhox&acc=GSE55347	GSE55347_TGxSEQC_GeneExpressionIndex_Magic_20120831_116samples.txt.gz	95716.CEL	GSE47875	all_qPCR_results.xlsx	http://dx.doi.org/10.6084/m9.figshare.1032698_D1	forward
98432_56	Sample selection	RNA-Seq library preparation and sequencing	RNA-Seq data generation batches	RNASeq14	GSE55347_TGxSEQC_GeneExpressionIndex_Magic_20120831_116samples.txt.gz	GEO	GSM1336254	RNA-Seq data processing and naming convention	COH_WANG_AC0HK2ACXX_542_CTTGTA_s_2_2.fq.gz	GEO	GSM1336254	GSE55347	http://www.ncbi.nlm.nih.gov/geo/query/acc.cgi?token=qjctqgegfnyrhox&acc=GSE55347	GSE55347_TGxSEQC_GeneExpressionIndex_Magic_20120831_116samples.txt.gz	95716.CEL	GSE47875	all_qPCR_results.xlsx	http://dx.doi.org/10.6084/m9.figshare.1032698_D1	reverse
98432_57	Sample selection	RNA-Seq library preparation and sequencing	RNA-Seq data generation batches	RNASeq13	GSE55347_TGxSEQC_GeneExpressionIndex_Magic_20120831_116samples.txt.gz	GEO	GSM1336289	RNA-Seq data processing and naming convention	COH_WANG_BC064YACXX_98432_L_CTL_NN_OG_TAGCTT_s_5_1.fq.gz	GEO	GSM1336289	GSE55347	http://www.ncbi.nlm.nih.gov/geo/query/acc.cgi?token=qjctqgegfnyrhox&acc=GSE55347	GSE55347_TGxSEQC_GeneExpressionIndex_Magic_20120831_116samples.txt.gz	95716.CEL	GSE47875	all_qPCR_results.xlsx	http://dx.doi.org/10.6084/m9.figshare.1032698_D1	forward
98432_57	Sample selection	RNA-Seq library preparation and sequencing	RNA-Seq data generation batches	RNASeq14	GSE55347_TGxSEQC_GeneExpressionIndex_Magic_20120831_116samples.txt.gz	GEO	GSM1336289	RNA-Seq data processing and naming convention	COH_WANG_BC064YACXX_98432_L_CTL_NN_OG_TAGCTT_s_5_2.fq.gz	GEO	GSM1336289	GSE55347	http://www.ncbi.nlm.nih.gov/geo/query/acc.cgi?token=qjctqgegfnyrhox&acc=GSE55347	GSE55347_TGxSEQC_GeneExpressionIndex_Magic_20120831_116samples.txt.gz	95716.CEL	GSE47875	all_qPCR_results.xlsx	http://dx.doi.org/10.6084/m9.figshare.1032698_D1	reverse
98449_58	Sample selection	RNA-Seq library preparation and sequencing	RNA-Seq data generation batches	RNASeq25	GSE55347_TGxSEQC_GeneExpressionIndex_Magic_20120831_116samples.txt.gz	GEO	GSM1336224	RNA-Seq data processing and naming convention	COH_WANG_AB029JACXX_98449_L_NAP_NN_OG_CGATGT_s_1_1.fq.gz	GEO	GSM1336224	GSE55347	http://www.ncbi.nlm.nih.gov/geo/query/acc.cgi?token=qjctqgegfnyrhox&acc=GSE55347	GSE55347_TGxSEQC_GeneExpressionIndex_Magic_20120831_116samples.txt.gz	95758.CEL	GSE47875	all_qPCR_results.xlsx	http://dx.doi.org/10.6084/m9.figshare.1032698_D1	forward
98449_58	Sample selection	RNA-Seq library preparation and sequencing	RNA-Seq data generation batches	RNASeq25	GSE55347_TGxSEQC_GeneExpressionIndex_Magic_20120831_116samples.txt.gz	GEO	GSM1336224	RNA-Seq data processing and naming convention	COH_WANG_AB029JACXX_98449_L_NAP_NN_OG_CGATGT_s_1_2.fq.gz	GEO	GSM1336224	GSE55347	http://www.ncbi.nlm.nih.gov/geo/query/acc.cgi?token=qjctqgegfnyrhox&acc=GSE55347	GSE55347_TGxSEQC_GeneExpressionIndex_Magic_20120831_116samples.txt.gz	95758.CEL	GSE47875	all_qPCR_results.xlsx	http://dx.doi.org/10.6084/m9.figshare.1032698_D1	reverse
98455_59	Sample selection	RNA-Seq library preparation and sequencing	RNA-Seq data generation batches	RNASeq106	GSE55347_TGxSEQC_GeneExpressionIndex_Magic_20120831_116samples.txt.gz	GEO	GSM1336187	RNA-Seq data processing and naming convention	COH_WANG_AB0142ACXX_98455_L_PIR_NN_OG_GCCAAT_s_2_1.fq.gz	GEO	GSM1336187	GSE55347	http://www.ncbi.nlm.nih.gov/geo/query/acc.cgi?token=qjctqgegfnyrhox&acc=GSE55347	GSE55347_TGxSEQC_GeneExpressionIndex_Magic_20120831_116samples.txt.gz	95761.CEL	GSE47875	all_qPCR_results.xlsx	http://dx.doi.org/10.6084/m9.figshare.1032698_D1	forward
98455_59	Sample selection	RNA-Seq library preparation and sequencing	RNA-Seq data generation batches	RNASeq106	GSE55347_TGxSEQC_GeneExpressionIndex_Magic_20120831_116samples.txt.gz	GEO	GSM1336187	RNA-Seq data processing and naming convention	COH_WANG_AB0142ACXX_98455_L_PIR_NN_OG_GCCAAT_s_2_2.fq.gz	GEO	GSM1336187	GSE55347	http://www.ncbi.nlm.nih.gov/geo/query/acc.cgi?token=qjctqgegfnyrhox&acc=GSE55347	GSE55347_TGxSEQC_GeneExpressionIndex_Magic_20120831_116samples.txt.gz	95761.CEL	GSE47875	all_qPCR_results.xlsx	http://dx.doi.org/10.6084/m9.figshare.1032698_D1	reverse
98482_60	Sample selection	RNA-Seq library preparation and sequencing	RNA-Seq data generation batches	RNASeq28	GSE55347_TGxSEQC_GeneExpressionIndex_Magic_20120831_116samples.txt.gz	GEO	GSM1336290	RNA-Seq data processing and naming convention	COH_WANG_BC064YACXX_98482_L_CTL_NN_OG_TGACCA_s_2_1.fq.gz	GEO	GSM1336290	GSE55347	http://www.ncbi.nlm.nih.gov/geo/query/acc.cgi?token=qjctqgegfnyrhox&acc=GSE55347	GSE55347_TGxSEQC_GeneExpressionIndex_Magic_20120831_116samples.txt.gz	96006.CEL	GSE47875	all_qPCR_results.xlsx	http://dx.doi.org/10.6084/m9.figshare.1032698_D1	forward
98482_60	Sample selection	RNA-Seq library preparation and sequencing	RNA-Seq data generation batches	RNASeq28	GSE55347_TGxSEQC_GeneExpressionIndex_Magic_20120831_116samples.txt.gz	GEO	GSM1336290	RNA-Seq data processing and naming convention	COH_WANG_BC064YACXX_98482_L_CTL_NN_OG_TGACCA_s_2_2.fq.gz	GEO	GSM1336290	GSE55347	http://www.ncbi.nlm.nih.gov/geo/query/acc.cgi?token=qjctqgegfnyrhox&acc=GSE55347	GSE55347_TGxSEQC_GeneExpressionIndex_Magic_20120831_116samples.txt.gz	96006.CEL	GSE47875	all_qPCR_results.xlsx	http://dx.doi.org/10.6084/m9.figshare.1032698_D1	reverse
98512_61	Sample selection	RNA-Seq library preparation and sequencing	RNA-Seq data generation batches	RNASeq22	GSE55347_TGxSEQC_GeneExpressionIndex_Magic_20120831_116samples.txt.gz	GEO	GSM1336225	RNA-Seq data processing and naming convention	COH_WANG_AB029JACXX_98512_L_3ME_NN_OG_ATCACG_s_1_1.fq.gz	GEO	GSM1336225	GSE55347	http://www.ncbi.nlm.nih.gov/geo/query/acc.cgi?token=qjctqgegfnyrhox&acc=GSE55347	GSE55347_TGxSEQC_GeneExpressionIndex_Magic_20120831_116samples.txt.gz	96010.CEL	GSE47875	all_qPCR_results.xlsx	http://dx.doi.org/10.6084/m9.figshare.1032698_D1	forward
98512_61	Sample selection	RNA-Seq library preparation and sequencing	RNA-Seq data generation batches	RNASeq22	GSE55347_TGxSEQC_GeneExpressionIndex_Magic_20120831_116samples.txt.gz	GEO	GSM1336225	RNA-Seq data processing and naming convention	COH_WANG_AB029JACXX_98512_L_3ME_NN_OG_ATCACG_s_1_2.fq.gz	GEO	GSM1336225	GSE55347	http://www.ncbi.nlm.nih.gov/geo/query/acc.cgi?token=qjctqgegfnyrhox&acc=GSE55347	GSE55347_TGxSEQC_GeneExpressionIndex_Magic_20120831_116samples.txt.gz	96010.CEL	GSE47875	all_qPCR_results.xlsx	http://dx.doi.org/10.6084/m9.figshare.1032698_D1	reverse
98518_62	Sample selection	RNA-Seq library preparation and sequencing	RNA-Seq data generation batches	RNASeq107	GSE55347_TGxSEQC_GeneExpressionIndex_Magic_20120831_116samples.txt.gz	GEO	GSM1336188	RNA-Seq data processing and naming convention	COH_WANG_AB0142ACXX_98518_L_PIR_NN_OG_GCCAAT_s_3_1.fq.gz	GEO	GSM1336188	GSE55347	http://www.ncbi.nlm.nih.gov/geo/query/acc.cgi?token=qjctqgegfnyrhox&acc=GSE55347	GSE55347_TGxSEQC_GeneExpressionIndex_Magic_20120831_116samples.txt.gz	95785.CEL	GSE47875	all_qPCR_results.xlsx	http://dx.doi.org/10.6084/m9.figshare.1032698_D1	forward
98518_62	Sample selection	RNA-Seq library preparation and sequencing	RNA-Seq data generation batches	RNASeq107	GSE55347_TGxSEQC_GeneExpressionIndex_Magic_20120831_116samples.txt.gz	GEO	GSM1336188	RNA-Seq data processing and naming convention	COH_WANG_AB0142ACXX_98518_L_PIR_NN_OG_GCCAAT_s_3_2.fq.gz	GEO	GSM1336188	GSE55347	http://www.ncbi.nlm.nih.gov/geo/query/acc.cgi?token=qjctqgegfnyrhox&acc=GSE55347	GSE55347_TGxSEQC_GeneExpressionIndex_Magic_20120831_116samples.txt.gz	95785.CEL	GSE47875	all_qPCR_results.xlsx	http://dx.doi.org/10.6084/m9.figshare.1032698_D1	reverse
98524_63	Sample selection	RNA-Seq library preparation and sequencing	RNA-Seq data generation batches	RNASeq26	GSE55347_TGxSEQC_GeneExpressionIndex_Magic_20120831_116samples.txt.gz	GEO	GSM1336226	RNA-Seq data processing and naming convention	COH_WANG_AB029JACXX_98524_L_NAP_NN_OG_CGATGT_s_2_1.fq.gz	GEO	GSM1336226	GSE55347	http://www.ncbi.nlm.nih.gov/geo/query/acc.cgi?token=qjctqgegfnyrhox&acc=GSE55347	GSE55347_TGxSEQC_GeneExpressionIndex_Magic_20120831_116samples.txt.gz	95787.CEL	GSE47875	all_qPCR_results.xlsx	http://dx.doi.org/10.6084/m9.figshare.1032698_D1	forward
98524_63	Sample selection	RNA-Seq library preparation and sequencing	RNA-Seq data generation batches	RNASeq26	GSE55347_TGxSEQC_GeneExpressionIndex_Magic_20120831_116samples.txt.gz	GEO	GSM1336226	RNA-Seq data processing and naming convention	COH_WANG_AB029JACXX_98524_L_NAP_NN_OG_CGATGT_s_2_2.fq.gz	GEO	GSM1336226	GSE55347	http://www.ncbi.nlm.nih.gov/geo/query/acc.cgi?token=qjctqgegfnyrhox&acc=GSE55347	GSE55347_TGxSEQC_GeneExpressionIndex_Magic_20120831_116samples.txt.gz	95787.CEL	GSE47875	all_qPCR_results.xlsx	http://dx.doi.org/10.6084/m9.figshare.1032698_D1	reverse
98543_64	Sample selection	RNA-Seq library preparation and sequencing	RNA-Seq data generation batches	RNASeq21	GSE55347_TGxSEQC_GeneExpressionIndex_Magic_20120831_116samples.txt.gz	GEO	GSM1336291	RNA-Seq data processing and naming convention	COH_WANG_BC064YACXX_98543_L_CTL_NN_OG_GGCTAC_s_2_1.fq.gz	GEO	GSM1336291	GSE55347	http://www.ncbi.nlm.nih.gov/geo/query/acc.cgi?token=qjctqgegfnyrhox&acc=GSE55347	GSE55347_TGxSEQC_GeneExpressionIndex_Magic_20120831_116samples.txt.gz	95793.CEL	GSE47875	all_qPCR_results.xlsx	http://dx.doi.org/10.6084/m9.figshare.1032698_D1	forward
98543_64	Sample selection	RNA-Seq library preparation and sequencing	RNA-Seq data generation batches	RNASeq21	GSE55347_TGxSEQC_GeneExpressionIndex_Magic_20120831_116samples.txt.gz	GEO	GSM1336291	RNA-Seq data processing and naming convention	COH_WANG_BC064YACXX_98543_L_CTL_NN_OG_GGCTAC_s_2_2.fq.gz	GEO	GSM1336291	GSE55347	http://www.ncbi.nlm.nih.gov/geo/query/acc.cgi?token=qjctqgegfnyrhox&acc=GSE55347	GSE55347_TGxSEQC_GeneExpressionIndex_Magic_20120831_116samples.txt.gz	95793.CEL	GSE47875	all_qPCR_results.xlsx	http://dx.doi.org/10.6084/m9.figshare.1032698_D1	reverse
98573_65	Sample selection	RNA-Seq library preparation and sequencing	RNA-Seq data generation batches	RNASeq6	GSE55347_TGxSEQC_GeneExpressionIndex_Magic_20120831_116samples.txt.gz	GEO	GSM1336189	RNA-Seq data processing and naming convention	COH_WANG_AB0142ACXX_98573_L_THI_NN_IP_CGATGT_s_1_1.fq.gz	GEO	GSM1336189	GSE55347	http://www.ncbi.nlm.nih.gov/geo/query/acc.cgi?token=qjctqgegfnyrhox&acc=GSE55347	GSE55347_TGxSEQC_GeneExpressionIndex_Magic_20120831_116samples.txt.gz	95819.CEL	GSE47875	all_qPCR_results.xlsx	http://dx.doi.org/10.6084/m9.figshare.1032698_D1	forward
98573_65	Sample selection	RNA-Seq library preparation and sequencing	RNA-Seq data generation batches	RNASeq6	GSE55347_TGxSEQC_GeneExpressionIndex_Magic_20120831_116samples.txt.gz	GEO	GSM1336189	RNA-Seq data processing and naming convention	COH_WANG_AB0142ACXX_98573_L_THI_NN_IP_CGATGT_s_1_2.fq.gz	GEO	GSM1336189	GSE55347	http://www.ncbi.nlm.nih.gov/geo/query/acc.cgi?token=qjctqgegfnyrhox&acc=GSE55347	GSE55347_TGxSEQC_GeneExpressionIndex_Magic_20120831_116samples.txt.gz	95819.CEL	GSE47875	all_qPCR_results.xlsx	http://dx.doi.org/10.6084/m9.figshare.1032698_D1	reverse
98576_66	Sample selection	RNA-Seq library preparation and sequencing	RNA-Seq data generation batches	RNASeq38	GSE55347_TGxSEQC_GeneExpressionIndex_Magic_20120831_116samples.txt.gz	GEO	GSM1336190	RNA-Seq data processing and naming convention	COH_WANG_AB0142ACXX_98576_L_BEZ_NU_OG_ACAGTG_s_7_1.fq.gz	GEO	GSM1336190	GSE55347	http://www.ncbi.nlm.nih.gov/geo/query/acc.cgi?token=qjctqgegfnyrhox&acc=GSE55347	GSE55347_TGxSEQC_GeneExpressionIndex_Magic_20120831_116samples.txt.gz	96648.CEL	GSE47875	all_qPCR_results.xlsx	http://dx.doi.org/10.6084/m9.figshare.1032698_D1	forward
98576_66	Sample selection	RNA-Seq library preparation and sequencing	RNA-Seq data generation batches	RNASeq38	GSE55347_TGxSEQC_GeneExpressionIndex_Magic_20120831_116samples.txt.gz	GEO	GSM1336190	RNA-Seq data processing and naming convention	COH_WANG_AB0142ACXX_98576_L_BEZ_NU_OG_ACAGTG_s_7_2.fq.gz	GEO	GSM1336190	GSE55347	http://www.ncbi.nlm.nih.gov/geo/query/acc.cgi?token=qjctqgegfnyrhox&acc=GSE55347	GSE55347_TGxSEQC_GeneExpressionIndex_Magic_20120831_116samples.txt.gz	96648.CEL	GSE47875	all_qPCR_results.xlsx	http://dx.doi.org/10.6084/m9.figshare.1032698_D1	reverse
98611_67	Sample selection	RNA-Seq library preparation and sequencing	RNA-Seq data generation batches	RNASeq2	GSE55347_TGxSEQC_GeneExpressionIndex_Magic_20120831_116samples.txt.gz	GEO	GSM1336227	RNA-Seq data processing and naming convention	COH_WANG_AB029JACXX_98611_L_CTL_NN_IP_CAGATC_s_5_1.fq.gz	GEO	GSM1336227	GSE55347	http://www.ncbi.nlm.nih.gov/geo/query/acc.cgi?token=qjctqgegfnyrhox&acc=GSE55347	GSE55347_TGxSEQC_GeneExpressionIndex_Magic_20120831_116samples.txt.gz	95836.CEL	GSE47875	all_qPCR_results.xlsx	http://dx.doi.org/10.6084/m9.figshare.1032698_D1	forward
98611_67	Sample selection	RNA-Seq library preparation and sequencing	RNA-Seq data generation batches	RNASeq2	GSE55347_TGxSEQC_GeneExpressionIndex_Magic_20120831_116samples.txt.gz	GEO	GSM1336227	RNA-Seq data processing and naming convention	COH_WANG_AB029JACXX_98611_L_CTL_NN_IP_CAGATC_s_5_2.fq.gz	GEO	GSM1336227	GSE55347	http://www.ncbi.nlm.nih.gov/geo/query/acc.cgi?token=qjctqgegfnyrhox&acc=GSE55347	GSE55347_TGxSEQC_GeneExpressionIndex_Magic_20120831_116samples.txt.gz	95836.CEL	GSE47875	all_qPCR_results.xlsx	http://dx.doi.org/10.6084/m9.figshare.1032698_D1	reverse
98619_68	Sample selection	RNA-Seq library preparation and sequencing	RNA-Seq data generation batches	RNASeq15	GSE55347_TGxSEQC_GeneExpressionIndex_Magic_20120831_116samples.txt.gz	GEO	GSM1336228	RNA-Seq data processing and naming convention	COH_WANG_AB029JACXX_98619_L_CTL_NN_OG_TAGCTT_s_2_1.fq.gz	GEO	GSM1336228	GSE55347	http://www.ncbi.nlm.nih.gov/geo/query/acc.cgi?token=qjctqgegfnyrhox&acc=GSE55347	GSE55347_TGxSEQC_GeneExpressionIndex_Magic_20120831_116samples.txt.gz	95841.CEL	GSE47875	all_qPCR_results.xlsx	http://dx.doi.org/10.6084/m9.figshare.1032698_D1	forward
98619_68	Sample selection	RNA-Seq library preparation and sequencing	RNA-Seq data generation batches	RNASeq16	GSE55347_TGxSEQC_GeneExpressionIndex_Magic_20120831_116samples.txt.gz	GEO	GSM1336228	RNA-Seq data processing and naming convention	COH_WANG_AB029JACXX_98619_L_CTL_NN_OG_TAGCTT_s_2_2.fq.gz	GEO	GSM1336228	GSE55347	http://www.ncbi.nlm.nih.gov/geo/query/acc.cgi?token=qjctqgegfnyrhox&acc=GSE55347	GSE55347_TGxSEQC_GeneExpressionIndex_Magic_20120831_116samples.txt.gz	95841.CEL	GSE47875	all_qPCR_results.xlsx	http://dx.doi.org/10.6084/m9.figshare.1032698_D1	reverse
98619_69	Sample selection	RNA-Seq library preparation and sequencing	RNA-Seq data generation batches	RNASeq15	GSE55347_TGxSEQC_GeneExpressionIndex_Magic_20120831_116samples.txt.gz	GEO	GSM1336264	RNA-Seq data processing and naming convention	COH_WANG_AC0HK2ACXX_558_GCCAAT_s_5_1.fq.gz	GEO	GSM1336264	GSE55347	http://www.ncbi.nlm.nih.gov/geo/query/acc.cgi?token=qjctqgegfnyrhox&acc=GSE55347	GSE55347_TGxSEQC_GeneExpressionIndex_Magic_20120831_116samples.txt.gz	95841.CEL	GSE47875	all_qPCR_results.xlsx	http://dx.doi.org/10.6084/m9.figshare.1032698_D1	forward
98619_69	Sample selection	RNA-Seq library preparation and sequencing	RNA-Seq data generation batches	RNASeq17	GSE55347_TGxSEQC_GeneExpressionIndex_Magic_20120831_116samples.txt.gz	GEO	GSM1336264	RNA-Seq data processing and naming convention	COH_WANG_AC0HK2ACXX_558_GCCAAT_s_5_2.fq.gz	GEO	GSM1336264	GSE55347	http://www.ncbi.nlm.nih.gov/geo/query/acc.cgi?token=qjctqgegfnyrhox&acc=GSE55347	GSE55347_TGxSEQC_GeneExpressionIndex_Magic_20120831_116samples.txt.gz	95841.CEL	GSE47875	all_qPCR_results.xlsx	http://dx.doi.org/10.6084/m9.figshare.1032698_D1	reverse
98619_70	Sample selection	RNA-Seq library preparation and sequencing	RNA-Seq data generation batches	RNASeq16	GSE55347_TGxSEQC_GeneExpressionIndex_Magic_20120831_116samples.txt.gz	GEO	GSM1336292	RNA-Seq data processing and naming convention	COH_WANG_BC064YACXX_98619_L_CTL_NN_OG_TAGCTT_s_4_1.fq.gz	GEO	GSM1336292	GSE55347	http://www.ncbi.nlm.nih.gov/geo/query/acc.cgi?token=qjctqgegfnyrhox&acc=GSE55347	GSE55347_TGxSEQC_GeneExpressionIndex_Magic_20120831_116samples.txt.gz	95841.CEL	GSE47875	all_qPCR_results.xlsx	http://dx.doi.org/10.6084/m9.figshare.1032698_D1	forward
98619_70	Sample selection	RNA-Seq library preparation and sequencing	RNA-Seq data generation batches	RNASeq17	GSE55347_TGxSEQC_GeneExpressionIndex_Magic_20120831_116samples.txt.gz	GEO	GSM1336292	RNA-Seq data processing and naming convention	COH_WANG_BC064YACXX_98619_L_CTL_NN_OG_TAGCTT_s_4_2.fq.gz	GEO	GSM1336292	GSE55347	http://www.ncbi.nlm.nih.gov/geo/query/acc.cgi?token=qjctqgegfnyrhox&acc=GSE55347	GSE55347_TGxSEQC_GeneExpressionIndex_Magic_20120831_116samples.txt.gz	95841.CEL	GSE47875	all_qPCR_results.xlsx	http://dx.doi.org/10.6084/m9.figshare.1032698_D1	reverse
98658_71	Sample selection	RNA-Seq library preparation and sequencing	RNA-Seq data generation batches	RNASeq39	GSE55347_TGxSEQC_GeneExpressionIndex_Magic_20120831_116samples.txt.gz	GEO	GSM1336191	RNA-Seq data processing and naming convention	COH_WANG_AB0142ACXX_98658_L_BEZ_NU_OG_ACAGTG_s_8_1.fq.gz	GEO	GSM1336191	GSE55347	http://www.ncbi.nlm.nih.gov/geo/query/acc.cgi?token=qjctqgegfnyrhox&acc=GSE55347	GSE55347_TGxSEQC_GeneExpressionIndex_Magic_20120831_116samples.txt.gz	96207.CEL	GSE47875	all_qPCR_results.xlsx	http://dx.doi.org/10.6084/m9.figshare.1032698_D1	forward
98658_71	Sample selection	RNA-Seq library preparation and sequencing	RNA-Seq data generation batches	RNASeq39	GSE55347_TGxSEQC_GeneExpressionIndex_Magic_20120831_116samples.txt.gz	GEO	GSM1336191	RNA-Seq data processing and naming convention	COH_WANG_AB0142ACXX_98658_L_BEZ_NU_OG_ACAGTG_s_8_2.fq.gz	GEO	GSM1336191	GSE55347	http://www.ncbi.nlm.nih.gov/geo/query/acc.cgi?token=qjctqgegfnyrhox&acc=GSE55347	GSE55347_TGxSEQC_GeneExpressionIndex_Magic_20120831_116samples.txt.gz	96207.CEL	GSE47875	all_qPCR_results.xlsx	http://dx.doi.org/10.6084/m9.figshare.1032698_D1	reverse
98678_72	Sample selection	RNA-Seq library preparation and sequencing	RNA-Seq data generation batches	RNASeq7	GSE55347_TGxSEQC_GeneExpressionIndex_Magic_20120831_116samples.txt.gz	GEO	GSM1336192	RNA-Seq data processing and naming convention	COH_WANG_AB0142ACXX_98678_L_THI_NN_IP_CGATGT_s_2_1.fq.gz	GEO	GSM1336192	GSE55347	http://www.ncbi.nlm.nih.gov/geo/query/acc.cgi?token=qjctqgegfnyrhox&acc=GSE55347	GSE55347_TGxSEQC_GeneExpressionIndex_Magic_20120831_116samples.txt.gz	95863.CEL	GSE47875	all_qPCR_results.xlsx	http://dx.doi.org/10.6084/m9.figshare.1032698_D1	forward
98678_72	Sample selection	RNA-Seq library preparation and sequencing	RNA-Seq data generation batches	RNASeq7	GSE55347_TGxSEQC_GeneExpressionIndex_Magic_20120831_116samples.txt.gz	GEO	GSM1336192	RNA-Seq data processing and naming convention	COH_WANG_AB0142ACXX_98678_L_THI_NN_IP_CGATGT_s_2_2.fq.gz	GEO	GSM1336192	GSE55347	http://www.ncbi.nlm.nih.gov/geo/query/acc.cgi?token=qjctqgegfnyrhox&acc=GSE55347	GSE55347_TGxSEQC_GeneExpressionIndex_Magic_20120831_116samples.txt.gz	95863.CEL	GSE47875	all_qPCR_results.xlsx	http://dx.doi.org/10.6084/m9.figshare.1032698_D1	reverse
98681_73	Sample selection	RNA-Seq library preparation and sequencing	RNA-Seq data generation batches	RNASeq1	GSE55347_TGxSEQC_GeneExpressionIndex_Magic_20120831_116samples.txt.gz	GEO	GSM1336229	RNA-Seq data processing and naming convention	COH_WANG_AB029JACXX_98681_L_CTL_NN_IP_CAGATC_s_4_1.fq.gz	GEO	GSM1336229	GSE55347	http://www.ncbi.nlm.nih.gov/geo/query/acc.cgi?token=qjctqgegfnyrhox&acc=GSE55347	GSE55347_TGxSEQC_GeneExpressionIndex_Magic_20120831_116samples.txt.gz	95865.CEL	GSE47875	all_qPCR_results.xlsx	http://dx.doi.org/10.6084/m9.figshare.1032698_D1	forward
98681_73	Sample selection	RNA-Seq library preparation and sequencing	RNA-Seq data generation batches	RNASeq1	GSE55347_TGxSEQC_GeneExpressionIndex_Magic_20120831_116samples.txt.gz	GEO	GSM1336229	RNA-Seq data processing and naming convention	COH_WANG_AB029JACXX_98681_L_CTL_NN_IP_CAGATC_s_4_2.fq.gz	GEO	GSM1336229	GSE55347	http://www.ncbi.nlm.nih.gov/geo/query/acc.cgi?token=qjctqgegfnyrhox&acc=GSE55347	GSE55347_TGxSEQC_GeneExpressionIndex_Magic_20120831_116samples.txt.gz	95865.CEL	GSE47875	all_qPCR_results.xlsx	http://dx.doi.org/10.6084/m9.figshare.1032698_D1	reverse
98686_74	Sample selection	RNA-Seq library preparation and sequencing	RNA-Seq data generation batches	RNASeq40	GSE55347_TGxSEQC_GeneExpressionIndex_Magic_20120831_116samples.txt.gz	GEO	GSM1336257	RNA-Seq data processing and naming convention	COH_WANG_AC0HK2ACXX_545_ACAGTG_s_3_1.fq.gz	GEO	GSM1336257	GSE55347	http://www.ncbi.nlm.nih.gov/geo/query/acc.cgi?token=qjctqgegfnyrhox&acc=GSE55347	GSE55347_TGxSEQC_GeneExpressionIndex_Magic_20120831_116samples.txt.gz	95869.CEL	GSE47875	all_qPCR_results.xlsx	http://dx.doi.org/10.6084/m9.figshare.1032698_D1	forward
98686_74	Sample selection	RNA-Seq library preparation and sequencing	RNA-Seq data generation batches	RNASeq40	GSE55347_TGxSEQC_GeneExpressionIndex_Magic_20120831_116samples.txt.gz	GEO	GSM1336257	RNA-Seq data processing and naming convention	COH_WANG_AC0HK2ACXX_545_ACAGTG_s_3_2.fq.gz	GEO	GSM1336257	GSE55347	http://www.ncbi.nlm.nih.gov/geo/query/acc.cgi?token=qjctqgegfnyrhox&acc=GSE55347	GSE55347_TGxSEQC_GeneExpressionIndex_Magic_20120831_116samples.txt.gz	95869.CEL	GSE47875	all_qPCR_results.xlsx	http://dx.doi.org/10.6084/m9.figshare.1032698_D1	reverse
98722_75	Sample selection	RNA-Seq library preparation and sequencing	RNA-Seq data generation batches	RNASeq41	GSE55347_TGxSEQC_GeneExpressionIndex_Magic_20120831_116samples.txt.gz	GEO	GSM1336267	RNA-Seq data processing and naming convention	COH_WANG_AC0HK2ACXX_561_CGATGT_s_6_1.fq.gz	GEO	GSM1336267	GSE55347	http://www.ncbi.nlm.nih.gov/geo/query/acc.cgi?token=qjctqgegfnyrhox&acc=GSE55347	GSE55347_TGxSEQC_GeneExpressionIndex_Magic_20120831_116samples.txt.gz	96096.CEL	GSE47875	all_qPCR_results.xlsx	http://dx.doi.org/10.6084/m9.figshare.1032698_D1	forward
98722_75	Sample selection	RNA-Seq library preparation and sequencing	RNA-Seq data generation batches	RNASeq41	GSE55347_TGxSEQC_GeneExpressionIndex_Magic_20120831_116samples.txt.gz	GEO	GSM1336267	RNA-Seq data processing and naming convention	COH_WANG_AC0HK2ACXX_561_CGATGT_s_6_2.fq.gz	GEO	GSM1336267	GSE55347	http://www.ncbi.nlm.nih.gov/geo/query/acc.cgi?token=qjctqgegfnyrhox&acc=GSE55347	GSE55347_TGxSEQC_GeneExpressionIndex_Magic_20120831_116samples.txt.gz	96096.CEL	GSE47875	all_qPCR_results.xlsx	http://dx.doi.org/10.6084/m9.figshare.1032698_D1	reverse
98726_76	Sample selection	RNA-Seq library preparation and sequencing	RNA-Seq data generation batches	RNASeq8	GSE55347_TGxSEQC_GeneExpressionIndex_Magic_20120831_116samples.txt.gz	GEO	GSM1336193	RNA-Seq data processing and naming convention	COH_WANG_AB0142ACXX_98726_L_THI_NN_IP_CGATGT_s_3_1.fq.gz	GEO	GSM1336193	GSE55347	http://www.ncbi.nlm.nih.gov/geo/query/acc.cgi?token=qjctqgegfnyrhox&acc=GSE55347	GSE55347_TGxSEQC_GeneExpressionIndex_Magic_20120831_116samples.txt.gz	95887.CEL	GSE47875	all_qPCR_results.xlsx	http://dx.doi.org/10.6084/m9.figshare.1032698_D1	forward
98726_76	Sample selection	RNA-Seq library preparation and sequencing	RNA-Seq data generation batches	RNASeq8	GSE55347_TGxSEQC_GeneExpressionIndex_Magic_20120831_116samples.txt.gz	GEO	GSM1336193	RNA-Seq data processing and naming convention	COH_WANG_AB0142ACXX_98726_L_THI_NN_IP_CGATGT_s_3_2.fq.gz	GEO	GSM1336193	GSE55347	http://www.ncbi.nlm.nih.gov/geo/query/acc.cgi?token=qjctqgegfnyrhox&acc=GSE55347	GSE55347_TGxSEQC_GeneExpressionIndex_Magic_20120831_116samples.txt.gz	95887.CEL	GSE47875	all_qPCR_results.xlsx	http://dx.doi.org/10.6084/m9.figshare.1032698_D1	reverse
98741_77	Sample selection	RNA-Seq library preparation and sequencing	RNA-Seq data generation batches	RNASeq18	GSE55347_TGxSEQC_GeneExpressionIndex_Magic_20120831_116samples.txt.gz	GEO	GSM1336230	RNA-Seq data processing and naming convention	COH_WANG_AB029JACXX_98741_L_CTL_NN_OG_GGCTAC_s_3_1.fq.gz	GEO	GSM1336230	GSE55347	http://www.ncbi.nlm.nih.gov/geo/query/acc.cgi?token=qjctqgegfnyrhox&acc=GSE55347	GSE55347_TGxSEQC_GeneExpressionIndex_Magic_20120831_116samples.txt.gz	95893.CEL	GSE47875	all_qPCR_results.xlsx	http://dx.doi.org/10.6084/m9.figshare.1032698_D1	forward
98741_77	Sample selection	RNA-Seq library preparation and sequencing	RNA-Seq data generation batches	RNASeq19	GSE55347_TGxSEQC_GeneExpressionIndex_Magic_20120831_116samples.txt.gz	GEO	GSM1336230	RNA-Seq data processing and naming convention	COH_WANG_AB029JACXX_98741_L_CTL_NN_OG_GGCTAC_s_3_2.fq.gz	GEO	GSM1336230	GSE55347	http://www.ncbi.nlm.nih.gov/geo/query/acc.cgi?token=qjctqgegfnyrhox&acc=GSE55347	GSE55347_TGxSEQC_GeneExpressionIndex_Magic_20120831_116samples.txt.gz	95893.CEL	GSE47875	all_qPCR_results.xlsx	http://dx.doi.org/10.6084/m9.figshare.1032698_D1	reverse
98741_78	Sample selection	RNA-Seq library preparation and sequencing	RNA-Seq data generation batches	RNASeq18	GSE55347_TGxSEQC_GeneExpressionIndex_Magic_20120831_116samples.txt.gz	GEO	GSM1336280	RNA-Seq data processing and naming convention	COH_WANG_AC0HK2ACXX_574_TGACCA_s_8_1.fq.gz	GEO	GSM1336280	GSE55347	http://www.ncbi.nlm.nih.gov/geo/query/acc.cgi?token=qjctqgegfnyrhox&acc=GSE55347	GSE55347_TGxSEQC_GeneExpressionIndex_Magic_20120831_116samples.txt.gz	95893.CEL	GSE47875	all_qPCR_results.xlsx	http://dx.doi.org/10.6084/m9.figshare.1032698_D1	forward
98741_78	Sample selection	RNA-Seq library preparation and sequencing	RNA-Seq data generation batches	RNASeq20	GSE55347_TGxSEQC_GeneExpressionIndex_Magic_20120831_116samples.txt.gz	GEO	GSM1336280	RNA-Seq data processing and naming convention	COH_WANG_AC0HK2ACXX_574_TGACCA_s_8_2.fq.gz	GEO	GSM1336280	GSE55347	http://www.ncbi.nlm.nih.gov/geo/query/acc.cgi?token=qjctqgegfnyrhox&acc=GSE55347	GSE55347_TGxSEQC_GeneExpressionIndex_Magic_20120831_116samples.txt.gz	95893.CEL	GSE47875	all_qPCR_results.xlsx	http://dx.doi.org/10.6084/m9.figshare.1032698_D1	reverse
98741_79	Sample selection	RNA-Seq library preparation and sequencing	RNA-Seq data generation batches	RNASeq19	GSE55347_TGxSEQC_GeneExpressionIndex_Magic_20120831_116samples.txt.gz	GEO	GSM1336293	RNA-Seq data processing and naming convention	COH_WANG_BC064YACXX_98741_L_CTL_NN_OG_GGCTAC_s_5_1.fq.gz	GEO	GSM1336293	GSE55347	http://www.ncbi.nlm.nih.gov/geo/query/acc.cgi?token=qjctqgegfnyrhox&acc=GSE55347	GSE55347_TGxSEQC_GeneExpressionIndex_Magic_20120831_116samples.txt.gz	95893.CEL	GSE47875	all_qPCR_results.xlsx	http://dx.doi.org/10.6084/m9.figshare.1032698_D1	forward
98741_79	Sample selection	RNA-Seq library preparation and sequencing	RNA-Seq data generation batches	RNASeq20	GSE55347_TGxSEQC_GeneExpressionIndex_Magic_20120831_116samples.txt.gz	GEO	GSM1336293	RNA-Seq data processing and naming convention	COH_WANG_BC064YACXX_98741_L_CTL_NN_OG_GGCTAC_s_5_2.fq.gz	GEO	GSM1336293	GSE55347	http://www.ncbi.nlm.nih.gov/geo/query/acc.cgi?token=qjctqgegfnyrhox&acc=GSE55347	GSE55347_TGxSEQC_GeneExpressionIndex_Magic_20120831_116samples.txt.gz	95893.CEL	GSE47875	all_qPCR_results.xlsx	http://dx.doi.org/10.6084/m9.figshare.1032698_D1	reverse
98767_80	Sample selection	RNA-Seq library preparation and sequencing	RNA-Seq data generation batches	RNASeq42	GSE55347_TGxSEQC_GeneExpressionIndex_Magic_20120831_116samples.txt.gz	GEO	GSM1336283	RNA-Seq data processing and naming convention	COH_WANG_AC0HK2ACXX_577_CAGATC_s_8_1.fq.gz	GEO	GSM1336283	GSE55347	http://www.ncbi.nlm.nih.gov/geo/query/acc.cgi?token=qjctqgegfnyrhox&acc=GSE55347	GSE55347_TGxSEQC_GeneExpressionIndex_Magic_20120831_116samples.txt.gz	95902.CEL	GSE47875	all_qPCR_results.xlsx	http://dx.doi.org/10.6084/m9.figshare.1032698_D1	forward
98767_80	Sample selection	RNA-Seq library preparation and sequencing	RNA-Seq data generation batches	RNASeq42	GSE55347_TGxSEQC_GeneExpressionIndex_Magic_20120831_116samples.txt.gz	GEO	GSM1336283	RNA-Seq data processing and naming convention	COH_WANG_AC0HK2ACXX_577_CAGATC_s_8_2.fq.gz	GEO	GSM1336283	GSE55347	http://www.ncbi.nlm.nih.gov/geo/query/acc.cgi?token=qjctqgegfnyrhox&acc=GSE55347	GSE55347_TGxSEQC_GeneExpressionIndex_Magic_20120831_116samples.txt.gz	95902.CEL	GSE47875	all_qPCR_results.xlsx	http://dx.doi.org/10.6084/m9.figshare.1032698_D1	reverse
98800_81	Sample selection	RNA-Seq library preparation and sequencing	RNA-Seq data generation batches	RNASeq37	GSE55347_TGxSEQC_GeneExpressionIndex_Magic_20120831_116samples.txt.gz	GEO	GSM1336194	RNA-Seq data processing and naming convention	COH_WANG_AB0142ACXX_98800_L_BEZ_NU_OG_ACAGTG_s_6_1.fq.gz	GEO	GSM1336194	GSE55347	http://www.ncbi.nlm.nih.gov/geo/query/acc.cgi?token=qjctqgegfnyrhox&acc=GSE55347	GSE55347_TGxSEQC_GeneExpressionIndex_Magic_20120831_116samples.txt.gz	95942.CEL	GSE47875	all_qPCR_results.xlsx	http://dx.doi.org/10.6084/m9.figshare.1032698_D1	forward
98800_81	Sample selection	RNA-Seq library preparation and sequencing	RNA-Seq data generation batches	RNASeq37	GSE55347_TGxSEQC_GeneExpressionIndex_Magic_20120831_116samples.txt.gz	GEO	GSM1336194	RNA-Seq data processing and naming convention	COH_WANG_AB0142ACXX_98800_L_BEZ_NU_OG_ACAGTG_s_6_2.fq.gz	GEO	GSM1336194	GSE55347	http://www.ncbi.nlm.nih.gov/geo/query/acc.cgi?token=qjctqgegfnyrhox&acc=GSE55347	GSE55347_TGxSEQC_GeneExpressionIndex_Magic_20120831_116samples.txt.gz	95942.CEL	GSE47875	all_qPCR_results.xlsx	http://dx.doi.org/10.6084/m9.figshare.1032698_D1	reverse
98827_82	Sample selection	RNA-Seq library preparation and sequencing	RNA-Seq data generation batches	RNASeq31	GSE55347_TGxSEQC_GeneExpressionIndex_Magic_20120831_116samples.txt.gz	GEO	GSM1336274	RNA-Seq data processing and naming convention	COH_WANG_AC0HK2ACXX_568_TGACCA_s_7_1.fq.gz	GEO	GSM1336274	GSE55347	http://www.ncbi.nlm.nih.gov/geo/query/acc.cgi?token=qjctqgegfnyrhox&acc=GSE55347	GSE55347_TGxSEQC_GeneExpressionIndex_Magic_20120831_116samples.txt.gz	95914.CEL	GSE47875	all_qPCR_results.xlsx	http://dx.doi.org/10.6084/m9.figshare.1032698_D1	forward
98827_82	Sample selection	RNA-Seq library preparation and sequencing	RNA-Seq data generation batches	RNASeq31	GSE55347_TGxSEQC_GeneExpressionIndex_Magic_20120831_116samples.txt.gz	GEO	GSM1336274	RNA-Seq data processing and naming convention	COH_WANG_AC0HK2ACXX_568_TGACCA_s_7_2.fq.gz	GEO	GSM1336274	GSE55347	http://www.ncbi.nlm.nih.gov/geo/query/acc.cgi?token=qjctqgegfnyrhox&acc=GSE55347	GSE55347_TGxSEQC_GeneExpressionIndex_Magic_20120831_116samples.txt.gz	95914.CEL	GSE47875	all_qPCR_results.xlsx	http://dx.doi.org/10.6084/m9.figshare.1032698_D1	reverse
98842_83	Sample selection	RNA-Seq library preparation and sequencing	RNA-Seq data generation batches	RNASeq112	GSE55347_TGxSEQC_GeneExpressionIndex_Magic_20120831_116samples.txt.gz	GEO	GSM1336195	RNA-Seq data processing and naming convention	COH_WANG_AB0142ACXX_98842_L_NAF_NU_OG_GCCAAT_s_6_1.fq.gz	GEO	GSM1336195	GSE55347	http://www.ncbi.nlm.nih.gov/geo/query/acc.cgi?token=qjctqgegfnyrhox&acc=GSE55347	GSE55347_TGxSEQC_GeneExpressionIndex_Magic_20120831_116samples.txt.gz	95939.CEL	GSE47875	all_qPCR_results.xlsx	http://dx.doi.org/10.6084/m9.figshare.1032698_D1	forward
98842_83	Sample selection	RNA-Seq library preparation and sequencing	RNA-Seq data generation batches	RNASeq112	GSE55347_TGxSEQC_GeneExpressionIndex_Magic_20120831_116samples.txt.gz	GEO	GSM1336195	RNA-Seq data processing and naming convention	COH_WANG_AB0142ACXX_98842_L_NAF_NU_OG_GCCAAT_s_6_2.fq.gz	GEO	GSM1336195	GSE55347	http://www.ncbi.nlm.nih.gov/geo/query/acc.cgi?token=qjctqgegfnyrhox&acc=GSE55347	GSE55347_TGxSEQC_GeneExpressionIndex_Magic_20120831_116samples.txt.gz	95939.CEL	GSE47875	all_qPCR_results.xlsx	http://dx.doi.org/10.6084/m9.figshare.1032698_D1	reverse
98848_84	Sample selection	RNA-Seq library preparation and sequencing	RNA-Seq data generation batches	RNASeq32	GSE55347_TGxSEQC_GeneExpressionIndex_Magic_20120831_116samples.txt.gz	GEO	GSM1336196	RNA-Seq data processing and naming convention	COH_WANG_AB0142ACXX_98848_L_CTL_NU_OG_GCCAAT_s_8_1.fq.gz	GEO	GSM1336196	GSE55347	http://www.ncbi.nlm.nih.gov/geo/query/acc.cgi?token=qjctqgegfnyrhox&acc=GSE55347	GSE55347_TGxSEQC_GeneExpressionIndex_Magic_20120831_116samples.txt.gz	95915.CEL	GSE47875	all_qPCR_results.xlsx	http://dx.doi.org/10.6084/m9.figshare.1032698_D1	forward
98848_84	Sample selection	RNA-Seq library preparation and sequencing	RNA-Seq data generation batches	RNASeq32	GSE55347_TGxSEQC_GeneExpressionIndex_Magic_20120831_116samples.txt.gz	GEO	GSM1336196	RNA-Seq data processing and naming convention	COH_WANG_AB0142ACXX_98848_L_CTL_NU_OG_GCCAAT_s_8_2.fq.gz	GEO	GSM1336196	GSE55347	http://www.ncbi.nlm.nih.gov/geo/query/acc.cgi?token=qjctqgegfnyrhox&acc=GSE55347	GSE55347_TGxSEQC_GeneExpressionIndex_Magic_20120831_116samples.txt.gz	95915.CEL	GSE47875	all_qPCR_results.xlsx	http://dx.doi.org/10.6084/m9.figshare.1032698_D1	reverse
98858_85	Sample selection	RNA-Seq library preparation and sequencing	RNA-Seq data generation batches	RNASeq33	GSE55347_TGxSEQC_GeneExpressionIndex_Magic_20120831_116samples.txt.gz	GEO	GSM1336197	RNA-Seq data processing and naming convention	COH_WANG_AB0142ACXX_98858_L_CAR_NU_OG_ACAGTG_s_3_1.fq.gz	GEO	GSM1336197	GSE55347	http://www.ncbi.nlm.nih.gov/geo/query/acc.cgi?token=qjctqgegfnyrhox&acc=GSE55347	GSE55347_TGxSEQC_GeneExpressionIndex_Magic_20120831_116samples.txt.gz	95919.CEL	GSE47875	all_qPCR_results.xlsx	http://dx.doi.org/10.6084/m9.figshare.1032698_D1	forward
98858_85	Sample selection	RNA-Seq library preparation and sequencing	RNA-Seq data generation batches	RNASeq33	GSE55347_TGxSEQC_GeneExpressionIndex_Magic_20120831_116samples.txt.gz	GEO	GSM1336197	RNA-Seq data processing and naming convention	COH_WANG_AB0142ACXX_98858_L_CAR_NU_OG_ACAGTG_s_3_2.fq.gz	GEO	GSM1336197	GSE55347	http://www.ncbi.nlm.nih.gov/geo/query/acc.cgi?token=qjctqgegfnyrhox&acc=GSE55347	GSE55347_TGxSEQC_GeneExpressionIndex_Magic_20120831_116samples.txt.gz	95919.CEL	GSE47875	all_qPCR_results.xlsx	http://dx.doi.org/10.6084/m9.figshare.1032698_D1	reverse
98864_86	Sample selection	RNA-Seq library preparation and sequencing	RNA-Seq data generation batches	RNASeq113	GSE55347_TGxSEQC_GeneExpressionIndex_Magic_20120831_116samples.txt.gz	GEO	GSM1336198	RNA-Seq data processing and naming convention	COH_WANG_AB0142ACXX_98864_L_NAF_NU_OG_GCCAAT_s_7_1.fq.gz	GEO	GSM1336198	GSE55347	http://www.ncbi.nlm.nih.gov/geo/query/acc.cgi?token=qjctqgegfnyrhox&acc=GSE55347	GSE55347_TGxSEQC_GeneExpressionIndex_Magic_20120831_116samples.txt.gz	95940.CEL	GSE47875	all_qPCR_results.xlsx	http://dx.doi.org/10.6084/m9.figshare.1032698_D1	forward
98864_86	Sample selection	RNA-Seq library preparation and sequencing	RNA-Seq data generation batches	RNASeq113	GSE55347_TGxSEQC_GeneExpressionIndex_Magic_20120831_116samples.txt.gz	GEO	GSM1336198	RNA-Seq data processing and naming convention	COH_WANG_AB0142ACXX_98864_L_NAF_NU_OG_GCCAAT_s_7_2.fq.gz	GEO	GSM1336198	GSE55347	http://www.ncbi.nlm.nih.gov/geo/query/acc.cgi?token=qjctqgegfnyrhox&acc=GSE55347	GSE55347_TGxSEQC_GeneExpressionIndex_Magic_20120831_116samples.txt.gz	95940.CEL	GSE47875	all_qPCR_results.xlsx	http://dx.doi.org/10.6084/m9.figshare.1032698_D1	reverse
98873_87	Sample selection	RNA-Seq library preparation and sequencing	RNA-Seq data generation batches	RNASeq34	GSE55347_TGxSEQC_GeneExpressionIndex_Magic_20120831_116samples.txt.gz	GEO	GSM1336199	RNA-Seq data processing and naming convention	COH_WANG_AB0142ACXX_98873_L_CAR_NU_OG_ACAGTG_s_4_1.fq.gz	GEO	GSM1336199	GSE55347	http://www.ncbi.nlm.nih.gov/geo/query/acc.cgi?token=qjctqgegfnyrhox&acc=GSE55347	GSE55347_TGxSEQC_GeneExpressionIndex_Magic_20120831_116samples.txt.gz	95944.CEL	GSE47875	all_qPCR_results.xlsx	http://dx.doi.org/10.6084/m9.figshare.1032698_D1	forward
98873_87	Sample selection	RNA-Seq library preparation and sequencing	RNA-Seq data generation batches	RNASeq34	GSE55347_TGxSEQC_GeneExpressionIndex_Magic_20120831_116samples.txt.gz	GEO	GSM1336199	RNA-Seq data processing and naming convention	COH_WANG_AB0142ACXX_98873_L_CAR_NU_OG_ACAGTG_s_4_2.fq.gz	GEO	GSM1336199	GSE55347	http://www.ncbi.nlm.nih.gov/geo/query/acc.cgi?token=qjctqgegfnyrhox&acc=GSE55347	GSE55347_TGxSEQC_GeneExpressionIndex_Magic_20120831_116samples.txt.gz	95944.CEL	GSE47875	all_qPCR_results.xlsx	http://dx.doi.org/10.6084/m9.figshare.1032698_D1	reverse
98879_88	Sample selection	RNA-Seq library preparation and sequencing	RNA-Seq data generation batches	RNASeq110	GSE55347_TGxSEQC_GeneExpressionIndex_Magic_20120831_116samples.txt.gz	GEO	GSM1336240	RNA-Seq data processing and naming convention	COH_WANG_AC098LACXX_552_GCCAAT_s_7_1.fq.gz	GEO	GSM1336240	GSE55347	http://www.ncbi.nlm.nih.gov/geo/query/acc.cgi?token=qjctqgegfnyrhox&acc=GSE55347	GSE55347_TGxSEQC_GeneExpressionIndex_Magic_20120831_116samples.txt.gz	95938.CEL	GSE47875	all_qPCR_results.xlsx	http://dx.doi.org/10.6084/m9.figshare.1032698_D1	forward
98879_88	Sample selection	RNA-Seq library preparation and sequencing	RNA-Seq data generation batches	RNASeq110	GSE55347_TGxSEQC_GeneExpressionIndex_Magic_20120831_116samples.txt.gz	GEO	GSM1336240	RNA-Seq data processing and naming convention	COH_WANG_AC098LACXX_552_GCCAAT_s_7_2.fq.gz	GEO	GSM1336240	GSE55347	http://www.ncbi.nlm.nih.gov/geo/query/acc.cgi?token=qjctqgegfnyrhox&acc=GSE55347	GSE55347_TGxSEQC_GeneExpressionIndex_Magic_20120831_116samples.txt.gz	95938.CEL	GSE47875	all_qPCR_results.xlsx	http://dx.doi.org/10.6084/m9.figshare.1032698_D1	reverse
98893_89	Sample selection	RNA-Seq library preparation and sequencing	RNA-Seq data generation batches	RNASeq36	GSE55347_TGxSEQC_GeneExpressionIndex_Magic_20120831_116samples.txt.gz	GEO	GSM1336294	RNA-Seq data processing and naming convention	COH_WANG_BC064YACXX_98893_L_CTL_NN_IP_ACTTGA_s_2_1.fq.gz	GEO	GSM1336294	GSE55347	http://www.ncbi.nlm.nih.gov/geo/query/acc.cgi?token=qjctqgegfnyrhox&acc=GSE55347	GSE55347_TGxSEQC_GeneExpressionIndex_Magic_20120831_116samples.txt.gz	96211.CEL	GSE47875	all_qPCR_results.xlsx	http://dx.doi.org/10.6084/m9.figshare.1032698_D1	forward
98893_89	Sample selection	RNA-Seq library preparation and sequencing	RNA-Seq data generation batches	RNASeq36	GSE55347_TGxSEQC_GeneExpressionIndex_Magic_20120831_116samples.txt.gz	GEO	GSM1336294	RNA-Seq data processing and naming convention	COH_WANG_BC064YACXX_98893_L_CTL_NN_IP_ACTTGA_s_2_2.fq.gz	GEO	GSM1336294	GSE55347	http://www.ncbi.nlm.nih.gov/geo/query/acc.cgi?token=qjctqgegfnyrhox&acc=GSE55347	GSE55347_TGxSEQC_GeneExpressionIndex_Magic_20120831_116samples.txt.gz	96211.CEL	GSE47875	all_qPCR_results.xlsx	http://dx.doi.org/10.6084/m9.figshare.1032698_D1	reverse
98911_90	Sample selection	RNA-Seq library preparation and sequencing	RNA-Seq data generation batches	RNASeq111	GSE55347_TGxSEQC_GeneExpressionIndex_Magic_20120831_116samples.txt.gz	GEO	GSM1336200	RNA-Seq data processing and naming convention	COH_WANG_AB0142ACXX_98911_L_NAF_NU_OG_GCCAAT_s_5_1.fq.gz	GEO	GSM1336200	GSE55347	http://www.ncbi.nlm.nih.gov/geo/query/acc.cgi?token=qjctqgegfnyrhox&acc=GSE55347	GSE55347_TGxSEQC_GeneExpressionIndex_Magic_20120831_116samples.txt.gz	96215.CEL	GSE47875	all_qPCR_results.xlsx	http://dx.doi.org/10.6084/m9.figshare.1032698_D1	forward
98911_90	Sample selection	RNA-Seq library preparation and sequencing	RNA-Seq data generation batches	RNASeq111	GSE55347_TGxSEQC_GeneExpressionIndex_Magic_20120831_116samples.txt.gz	GEO	GSM1336200	RNA-Seq data processing and naming convention	COH_WANG_AB0142ACXX_98911_L_NAF_NU_OG_GCCAAT_s_5_2.fq.gz	GEO	GSM1336200	GSE55347	http://www.ncbi.nlm.nih.gov/geo/query/acc.cgi?token=qjctqgegfnyrhox&acc=GSE55347	GSE55347_TGxSEQC_GeneExpressionIndex_Magic_20120831_116samples.txt.gz	96215.CEL	GSE47875	all_qPCR_results.xlsx	http://dx.doi.org/10.6084/m9.figshare.1032698_D1	reverse
99320_91	Sample selection	RNA-Seq library preparation and sequencing	RNA-Seq data generation batches	RNASeq94	GSE55347_TGxSEQC_GeneExpressionIndex_Magic_20120831_116samples.txt.gz	GEO	GSM1336201	RNA-Seq data processing and naming convention	COH_WANG_AB0142ACXX_99320_L_AFL_NN_OG_ATCACG_s_1_1.fq.gz	GEO	GSM1336201	GSE55347	http://www.ncbi.nlm.nih.gov/geo/query/acc.cgi?token=qjctqgegfnyrhox&acc=GSE55347	GSE55347_TGxSEQC_GeneExpressionIndex_Magic_20120831_116samples.txt.gz	96128.CEL	GSE47875	all_qPCR_results.xlsx	http://dx.doi.org/10.6084/m9.figshare.1032698_D1	forward
99320_91	Sample selection	RNA-Seq library preparation and sequencing	RNA-Seq data generation batches	RNASeq95	GSE55347_TGxSEQC_GeneExpressionIndex_Magic_20120831_116samples.txt.gz	GEO	GSM1336201	RNA-Seq data processing and naming convention	COH_WANG_AB0142ACXX_99320_L_AFL_NN_OG_ATCACG_s_1_2.fq.gz	GEO	GSM1336201	GSE55347	http://www.ncbi.nlm.nih.gov/geo/query/acc.cgi?token=qjctqgegfnyrhox&acc=GSE55347	GSE55347_TGxSEQC_GeneExpressionIndex_Magic_20120831_116samples.txt.gz	96128.CEL	GSE47875	all_qPCR_results.xlsx	http://dx.doi.org/10.6084/m9.figshare.1032698_D1	reverse
99320_92	Sample selection	RNA-Seq library preparation and sequencing	RNA-Seq data generation batches	RNASeq94	GSE55347_TGxSEQC_GeneExpressionIndex_Magic_20120831_116samples.txt.gz	GEO	GSM1336258	RNA-Seq data processing and naming convention	COH_WANG_AC0HK2ACXX_546_GCCAAT_s_3_1.fq.gz	GEO	GSM1336258	GSE55347	http://www.ncbi.nlm.nih.gov/geo/query/acc.cgi?token=qjctqgegfnyrhox&acc=GSE55347	GSE55347_TGxSEQC_GeneExpressionIndex_Magic_20120831_116samples.txt.gz	96128.CEL	GSE47875	all_qPCR_results.xlsx	http://dx.doi.org/10.6084/m9.figshare.1032698_D1	forward
99320_92	Sample selection	RNA-Seq library preparation and sequencing	RNA-Seq data generation batches	RNASeq96	GSE55347_TGxSEQC_GeneExpressionIndex_Magic_20120831_116samples.txt.gz	GEO	GSM1336258	RNA-Seq data processing and naming convention	COH_WANG_AC0HK2ACXX_546_GCCAAT_s_3_2.fq.gz	GEO	GSM1336258	GSE55347	http://www.ncbi.nlm.nih.gov/geo/query/acc.cgi?token=qjctqgegfnyrhox&acc=GSE55347	GSE55347_TGxSEQC_GeneExpressionIndex_Magic_20120831_116samples.txt.gz	96128.CEL	GSE47875	all_qPCR_results.xlsx	http://dx.doi.org/10.6084/m9.figshare.1032698_D1	reverse
99320_93	Sample selection	RNA-Seq library preparation and sequencing	RNA-Seq data generation batches	RNASeq95	GSE55347_TGxSEQC_GeneExpressionIndex_Magic_20120831_116samples.txt.gz	GEO	GSM1336295	RNA-Seq data processing and naming convention	COH_WANG_BC064YACXX_99320_L_AFL_NN_OG_ATCACG_s_5_1.fq.gz	GEO	GSM1336295	GSE55347	http://www.ncbi.nlm.nih.gov/geo/query/acc.cgi?token=qjctqgegfnyrhox&acc=GSE55347	GSE55347_TGxSEQC_GeneExpressionIndex_Magic_20120831_116samples.txt.gz	96128.CEL	GSE47875	all_qPCR_results.xlsx	http://dx.doi.org/10.6084/m9.figshare.1032698_D1	forward
99320_93	Sample selection	RNA-Seq library preparation and sequencing	RNA-Seq data generation batches	RNASeq96	GSE55347_TGxSEQC_GeneExpressionIndex_Magic_20120831_116samples.txt.gz	GEO	GSM1336295	RNA-Seq data processing and naming convention	COH_WANG_BC064YACXX_99320_L_AFL_NN_OG_ATCACG_s_5_2.fq.gz	GEO	GSM1336295	GSE55347	http://www.ncbi.nlm.nih.gov/geo/query/acc.cgi?token=qjctqgegfnyrhox&acc=GSE55347	GSE55347_TGxSEQC_GeneExpressionIndex_Magic_20120831_116samples.txt.gz	96128.CEL	GSE47875	all_qPCR_results.xlsx	http://dx.doi.org/10.6084/m9.figshare.1032698_D1	reverse
99328_94	Sample selection	RNA-Seq library preparation and sequencing	RNA-Seq data generation batches	RNASeq97	GSE55347_TGxSEQC_GeneExpressionIndex_Magic_20120831_116samples.txt.gz	GEO	GSM1336202	RNA-Seq data processing and naming convention	COH_WANG_AB0142ACXX_99328_L_AFL_NN_OG_ATCACG_s_7_1.fq.gz	GEO	GSM1336202	GSE55347	http://www.ncbi.nlm.nih.gov/geo/query/acc.cgi?token=qjctqgegfnyrhox&acc=GSE55347	GSE55347_TGxSEQC_GeneExpressionIndex_Magic_20120831_116samples.txt.gz	96134.CEL	GSE47875	all_qPCR_results.xlsx	http://dx.doi.org/10.6084/m9.figshare.1032698_D1	forward
99328_94	Sample selection	RNA-Seq library preparation and sequencing	RNA-Seq data generation batches	RNASeq98	GSE55347_TGxSEQC_GeneExpressionIndex_Magic_20120831_116samples.txt.gz	GEO	GSM1336202	RNA-Seq data processing and naming convention	COH_WANG_AB0142ACXX_99328_L_AFL_NN_OG_ATCACG_s_7_2.fq.gz	GEO	GSM1336202	GSE55347	http://www.ncbi.nlm.nih.gov/geo/query/acc.cgi?token=qjctqgegfnyrhox&acc=GSE55347	GSE55347_TGxSEQC_GeneExpressionIndex_Magic_20120831_116samples.txt.gz	96134.CEL	GSE47875	all_qPCR_results.xlsx	http://dx.doi.org/10.6084/m9.figshare.1032698_D1	reverse
99328_95	Sample selection	RNA-Seq library preparation and sequencing	RNA-Seq data generation batches	RNASeq97	GSE55347_TGxSEQC_GeneExpressionIndex_Magic_20120831_116samples.txt.gz	GEO	GSM1336268	RNA-Seq data processing and naming convention	COH_WANG_AC0HK2ACXX_562_TGACCA_s_6_1.fq.gz	GEO	GSM1336268	GSE55347	http://www.ncbi.nlm.nih.gov/geo/query/acc.cgi?token=qjctqgegfnyrhox&acc=GSE55347	GSE55347_TGxSEQC_GeneExpressionIndex_Magic_20120831_116samples.txt.gz	96134.CEL	GSE47875	all_qPCR_results.xlsx	http://dx.doi.org/10.6084/m9.figshare.1032698_D1	forward
99328_95	Sample selection	RNA-Seq library preparation and sequencing	RNA-Seq data generation batches	RNASeq99	GSE55347_TGxSEQC_GeneExpressionIndex_Magic_20120831_116samples.txt.gz	GEO	GSM1336268	RNA-Seq data processing and naming convention	COH_WANG_AC0HK2ACXX_562_TGACCA_s_6_2.fq.gz	GEO	GSM1336268	GSE55347	http://www.ncbi.nlm.nih.gov/geo/query/acc.cgi?token=qjctqgegfnyrhox&acc=GSE55347	GSE55347_TGxSEQC_GeneExpressionIndex_Magic_20120831_116samples.txt.gz	96134.CEL	GSE47875	all_qPCR_results.xlsx	http://dx.doi.org/10.6084/m9.figshare.1032698_D1	reverse
99328_96	Sample selection	RNA-Seq library preparation and sequencing	RNA-Seq data generation batches	RNASeq98	GSE55347_TGxSEQC_GeneExpressionIndex_Magic_20120831_116samples.txt.gz	GEO	GSM1336296	RNA-Seq data processing and naming convention	COH_WANG_BC064YACXX_99328_L_AFL_NN_OG_ATCACG_s_4_1.fq.gz	GEO	GSM1336296	GSE55347	http://www.ncbi.nlm.nih.gov/geo/query/acc.cgi?token=qjctqgegfnyrhox&acc=GSE55347	GSE55347_TGxSEQC_GeneExpressionIndex_Magic_20120831_116samples.txt.gz	96134.CEL	GSE47875	all_qPCR_results.xlsx	http://dx.doi.org/10.6084/m9.figshare.1032698_D1	forward
99328_96	Sample selection	RNA-Seq library preparation and sequencing	RNA-Seq data generation batches	RNASeq99	GSE55347_TGxSEQC_GeneExpressionIndex_Magic_20120831_116samples.txt.gz	GEO	GSM1336296	RNA-Seq data processing and naming convention	COH_WANG_BC064YACXX_99328_L_AFL_NN_OG_ATCACG_s_4_2.fq.gz	GEO	GSM1336296	GSE55347	http://www.ncbi.nlm.nih.gov/geo/query/acc.cgi?token=qjctqgegfnyrhox&acc=GSE55347	GSE55347_TGxSEQC_GeneExpressionIndex_Magic_20120831_116samples.txt.gz	96134.CEL	GSE47875	all_qPCR_results.xlsx	http://dx.doi.org/10.6084/m9.figshare.1032698_D1	reverse
99336_97	Sample selection	RNA-Seq library preparation and sequencing	RNA-Seq data generation batches	RNASeq100	GSE55347_TGxSEQC_GeneExpressionIndex_Magic_20120831_116samples.txt.gz	GEO	GSM1336203	RNA-Seq data processing and naming convention	COH_WANG_AB0142ACXX_99336_L_AFL_NN_OG_ATCACG_s_8_1.fq.gz	GEO	GSM1336203	GSE55347	http://www.ncbi.nlm.nih.gov/geo/query/acc.cgi?token=qjctqgegfnyrhox&acc=GSE55347	GSE55347_TGxSEQC_GeneExpressionIndex_Magic_20120831_116samples.txt.gz	96139.CEL	GSE47875	all_qPCR_results.xlsx	http://dx.doi.org/10.6084/m9.figshare.1032698_D1	forward
99336_97	Sample selection	RNA-Seq library preparation and sequencing	RNA-Seq data generation batches	RNASeq101	GSE55347_TGxSEQC_GeneExpressionIndex_Magic_20120831_116samples.txt.gz	GEO	GSM1336203	RNA-Seq data processing and naming convention	COH_WANG_AB0142ACXX_99336_L_AFL_NN_OG_ATCACG_s_8_2.fq.gz	GEO	GSM1336203	GSE55347	http://www.ncbi.nlm.nih.gov/geo/query/acc.cgi?token=qjctqgegfnyrhox&acc=GSE55347	GSE55347_TGxSEQC_GeneExpressionIndex_Magic_20120831_116samples.txt.gz	96139.CEL	GSE47875	all_qPCR_results.xlsx	http://dx.doi.org/10.6084/m9.figshare.1032698_D1	reverse
99336_98	Sample selection	RNA-Seq library preparation and sequencing	RNA-Seq data generation batches	RNASeq100	GSE55347_TGxSEQC_GeneExpressionIndex_Magic_20120831_116samples.txt.gz	GEO	GSM1336284	RNA-Seq data processing and naming convention	COH_WANG_AC0HK2ACXX_578_CTTGTA_s_8_1.fq.gz	GEO	GSM1336284	GSE55347	http://www.ncbi.nlm.nih.gov/geo/query/acc.cgi?token=qjctqgegfnyrhox&acc=GSE55347	GSE55347_TGxSEQC_GeneExpressionIndex_Magic_20120831_116samples.txt.gz	96139.CEL	GSE47875	all_qPCR_results.xlsx	http://dx.doi.org/10.6084/m9.figshare.1032698_D1	forward
99336_98	Sample selection	RNA-Seq library preparation and sequencing	RNA-Seq data generation batches	RNASeq102	GSE55347_TGxSEQC_GeneExpressionIndex_Magic_20120831_116samples.txt.gz	GEO	GSM1336284	RNA-Seq data processing and naming convention	COH_WANG_AC0HK2ACXX_578_CTTGTA_s_8_2.fq.gz	GEO	GSM1336284	GSE55347	http://www.ncbi.nlm.nih.gov/geo/query/acc.cgi?token=qjctqgegfnyrhox&acc=GSE55347	GSE55347_TGxSEQC_GeneExpressionIndex_Magic_20120831_116samples.txt.gz	96139.CEL	GSE47875	all_qPCR_results.xlsx	http://dx.doi.org/10.6084/m9.figshare.1032698_D1	reverse
99336_99	Sample selection	RNA-Seq library preparation and sequencing	RNA-Seq data generation batches	RNASeq101	GSE55347_TGxSEQC_GeneExpressionIndex_Magic_20120831_116samples.txt.gz	GEO	GSM1336297	RNA-Seq data processing and naming convention	COH_WANG_BC064YACXX_99336_L_AFL_NN_OG_ATCACG_s_2_1.fq.gz	GEO	GSM1336297	GSE55347	http://www.ncbi.nlm.nih.gov/geo/query/acc.cgi?token=qjctqgegfnyrhox&acc=GSE55347	GSE55347_TGxSEQC_GeneExpressionIndex_Magic_20120831_116samples.txt.gz	96139.CEL	GSE47875	all_qPCR_results.xlsx	http://dx.doi.org/10.6084/m9.figshare.1032698_D1	forward
99336_99	Sample selection	RNA-Seq library preparation and sequencing	RNA-Seq data generation batches	RNASeq102	GSE55347_TGxSEQC_GeneExpressionIndex_Magic_20120831_116samples.txt.gz	GEO	GSM1336297	RNA-Seq data processing and naming convention	COH_WANG_BC064YACXX_99336_L_AFL_NN_OG_ATCACG_s_2_2.fq.gz	GEO	GSM1336297	GSE55347	http://www.ncbi.nlm.nih.gov/geo/query/acc.cgi?token=qjctqgegfnyrhox&acc=GSE55347	GSE55347_TGxSEQC_GeneExpressionIndex_Magic_20120831_116samples.txt.gz	96139.CEL	GSE47875	all_qPCR_results.xlsx	http://dx.doi.org/10.6084/m9.figshare.1032698_D1	reverse
99358_100	Sample selection	RNA-Seq library preparation and sequencing	RNA-Seq data generation batches	RNASeq48	GSE55347_TGxSEQC_GeneExpressionIndex_Magic_20120831_116samples.txt.gz	GEO	GSM1336231	RNA-Seq data processing and naming convention	COH_WANG_AB029JACXX_99358_L_LEF_NU_OG_TTAGGC_s_6_1.fq.gz	GEO	GSM1336231	GSE55347	http://www.ncbi.nlm.nih.gov/geo/query/acc.cgi?token=qjctqgegfnyrhox&acc=GSE55347	GSE55347_TGxSEQC_GeneExpressionIndex_Magic_20120831_116samples.txt.gz	96161.CEL	GSE47875	all_qPCR_results.xlsx	http://dx.doi.org/10.6084/m9.figshare.1032698_D1	forward
99358_100	Sample selection	RNA-Seq library preparation and sequencing	RNA-Seq data generation batches	RNASeq48	GSE55347_TGxSEQC_GeneExpressionIndex_Magic_20120831_116samples.txt.gz	GEO	GSM1336231	RNA-Seq data processing and naming convention	COH_WANG_AB029JACXX_99358_L_LEF_NU_OG_TTAGGC_s_6_2.fq.gz	GEO	GSM1336231	GSE55347	http://www.ncbi.nlm.nih.gov/geo/query/acc.cgi?token=qjctqgegfnyrhox&acc=GSE55347	GSE55347_TGxSEQC_GeneExpressionIndex_Magic_20120831_116samples.txt.gz	96161.CEL	GSE47875	all_qPCR_results.xlsx	http://dx.doi.org/10.6084/m9.figshare.1032698_D1	reverse
99414_101	Sample selection	RNA-Seq library preparation and sequencing	RNA-Seq data generation batches	RNASeq46	GSE55347_TGxSEQC_GeneExpressionIndex_Magic_20120831_116samples.txt.gz	GEO	GSM1336232	RNA-Seq data processing and naming convention	COH_WANG_AB029JACXX_99414_L_LEF_NU_OG_TTAGGC_s_4_1.fq.gz	GEO	GSM1336232	GSE55347	http://www.ncbi.nlm.nih.gov/geo/query/acc.cgi?token=qjctqgegfnyrhox&acc=GSE55347	GSE55347_TGxSEQC_GeneExpressionIndex_Magic_20120831_116samples.txt.gz	96250.CEL	GSE47875	all_qPCR_results.xlsx	http://dx.doi.org/10.6084/m9.figshare.1032698_D1	forward
99414_101	Sample selection	RNA-Seq library preparation and sequencing	RNA-Seq data generation batches	RNASeq46	GSE55347_TGxSEQC_GeneExpressionIndex_Magic_20120831_116samples.txt.gz	GEO	GSM1336232	RNA-Seq data processing and naming convention	COH_WANG_AB029JACXX_99414_L_LEF_NU_OG_TTAGGC_s_4_2.fq.gz	GEO	GSM1336232	GSE55347	http://www.ncbi.nlm.nih.gov/geo/query/acc.cgi?token=qjctqgegfnyrhox&acc=GSE55347	GSE55347_TGxSEQC_GeneExpressionIndex_Magic_20120831_116samples.txt.gz	96250.CEL	GSE47875	all_qPCR_results.xlsx	http://dx.doi.org/10.6084/m9.figshare.1032698_D1	reverse
99430_102	Sample selection	RNA-Seq library preparation and sequencing	RNA-Seq data generation batches	RNASeq47	GSE55347_TGxSEQC_GeneExpressionIndex_Magic_20120831_116samples.txt.gz	GEO	GSM1336233	RNA-Seq data processing and naming convention	COH_WANG_AB029JACXX_99430_L_LEF_NU_OG_TTAGGC_s_5_1.fq.gz	GEO	GSM1336233	GSE55347	http://www.ncbi.nlm.nih.gov/geo/query/acc.cgi?token=qjctqgegfnyrhox&acc=GSE55347	GSE55347_TGxSEQC_GeneExpressionIndex_Magic_20120831_116samples.txt.gz	96265.CEL	GSE47875	all_qPCR_results.xlsx	http://dx.doi.org/10.6084/m9.figshare.1032698_D1	forward
99430_102	Sample selection	RNA-Seq library preparation and sequencing	RNA-Seq data generation batches	RNASeq47	GSE55347_TGxSEQC_GeneExpressionIndex_Magic_20120831_116samples.txt.gz	GEO	GSM1336233	RNA-Seq data processing and naming convention	COH_WANG_AB029JACXX_99430_L_LEF_NU_OG_TTAGGC_s_5_2.fq.gz	GEO	GSM1336233	GSE55347	http://www.ncbi.nlm.nih.gov/geo/query/acc.cgi?token=qjctqgegfnyrhox&acc=GSE55347	GSE55347_TGxSEQC_GeneExpressionIndex_Magic_20120831_116samples.txt.gz	96265.CEL	GSE47875	all_qPCR_results.xlsx	http://dx.doi.org/10.6084/m9.figshare.1032698_D1	reverse
99534_103	Sample selection	RNA-Seq library preparation and sequencing	RNA-Seq data generation batches	RNASeq11	GSE55347_TGxSEQC_GeneExpressionIndex_Magic_20120831_116samples.txt.gz	GEO	GSM1336204	RNA-Seq data processing and naming convention	COH_WANG_AB0142ACXX_99534_L_IFO_NN_OG_TGACCA_s_6_1.fq.gz	GEO	GSM1336204	GSE55347	http://www.ncbi.nlm.nih.gov/geo/query/acc.cgi?token=qjctqgegfnyrhox&acc=GSE55347	GSE55347_TGxSEQC_GeneExpressionIndex_Magic_20120831_116samples.txt.gz	96417.CEL	GSE47875	all_qPCR_results.xlsx	http://dx.doi.org/10.6084/m9.figshare.1032698_D1	forward
99534_103	Sample selection	RNA-Seq library preparation and sequencing	RNA-Seq data generation batches	RNASeq11	GSE55347_TGxSEQC_GeneExpressionIndex_Magic_20120831_116samples.txt.gz	GEO	GSM1336204	RNA-Seq data processing and naming convention	COH_WANG_AB0142ACXX_99534_L_IFO_NN_OG_TGACCA_s_6_2.fq.gz	GEO	GSM1336204	GSE55347	http://www.ncbi.nlm.nih.gov/geo/query/acc.cgi?token=qjctqgegfnyrhox&acc=GSE55347	GSE55347_TGxSEQC_GeneExpressionIndex_Magic_20120831_116samples.txt.gz	96417.CEL	GSE47875	all_qPCR_results.xlsx	http://dx.doi.org/10.6084/m9.figshare.1032698_D1	reverse
99564_104	Sample selection	RNA-Seq library preparation and sequencing	RNA-Seq data generation batches	RNASeq9	GSE55347_TGxSEQC_GeneExpressionIndex_Magic_20120831_116samples.txt.gz	GEO	GSM1336205	RNA-Seq data processing and naming convention	COH_WANG_AB0142ACXX_99564_L_IFO_NN_OG_TGACCA_s_4_1.fq.gz	GEO	GSM1336205	GSE55347	http://www.ncbi.nlm.nih.gov/geo/query/acc.cgi?token=qjctqgegfnyrhox&acc=GSE55347	GSE55347_TGxSEQC_GeneExpressionIndex_Magic_20120831_116samples.txt.gz	96445.CEL	GSE47875	all_qPCR_results.xlsx	http://dx.doi.org/10.6084/m9.figshare.1032698_D1	forward
99564_104	Sample selection	RNA-Seq library preparation and sequencing	RNA-Seq data generation batches	RNASeq9	GSE55347_TGxSEQC_GeneExpressionIndex_Magic_20120831_116samples.txt.gz	GEO	GSM1336205	RNA-Seq data processing and naming convention	COH_WANG_AB0142ACXX_99564_L_IFO_NN_OG_TGACCA_s_4_2.fq.gz	GEO	GSM1336205	GSE55347	http://www.ncbi.nlm.nih.gov/geo/query/acc.cgi?token=qjctqgegfnyrhox&acc=GSE55347	GSE55347_TGxSEQC_GeneExpressionIndex_Magic_20120831_116samples.txt.gz	96445.CEL	GSE47875	all_qPCR_results.xlsx	http://dx.doi.org/10.6084/m9.figshare.1032698_D1	reverse
99586_105	Sample selection	RNA-Seq library preparation and sequencing	RNA-Seq data generation batches	RNASeq10	GSE55347_TGxSEQC_GeneExpressionIndex_Magic_20120831_116samples.txt.gz	GEO	GSM1336206	RNA-Seq data processing and naming convention	COH_WANG_AB0142ACXX_99586_L_IFO_NN_OG_TGACCA_s_5_1.fq.gz	GEO	GSM1336206	GSE55347	http://www.ncbi.nlm.nih.gov/geo/query/acc.cgi?token=qjctqgegfnyrhox&acc=GSE55347	GSE55347_TGxSEQC_GeneExpressionIndex_Magic_20120831_116samples.txt.gz	96884.CEL	GSE47875	all_qPCR_results.xlsx	http://dx.doi.org/10.6084/m9.figshare.1032698_D1	forward
99586_105	Sample selection	RNA-Seq library preparation and sequencing	RNA-Seq data generation batches	RNASeq10	GSE55347_TGxSEQC_GeneExpressionIndex_Magic_20120831_116samples.txt.gz	GEO	GSM1336206	RNA-Seq data processing and naming convention	COH_WANG_AB0142ACXX_99586_L_IFO_NN_OG_TGACCA_s_5_2.fq.gz	GEO	GSM1336206	GSE55347	http://www.ncbi.nlm.nih.gov/geo/query/acc.cgi?token=qjctqgegfnyrhox&acc=GSE55347	GSE55347_TGxSEQC_GeneExpressionIndex_Magic_20120831_116samples.txt.gz	96884.CEL	GSE47875	all_qPCR_results.xlsx	http://dx.doi.org/10.6084/m9.figshare.1032698_D1	reverse
99596_106	Sample selection	RNA-Seq library preparation and sequencing	RNA-Seq data generation batches	RNASeq114	GSE55347_TGxSEQC_GeneExpressionIndex_Magic_20120831_116samples.txt.gz	GEO	GSM1336234	RNA-Seq data processing and naming convention	COH_WANG_AB029JACXX_99596_L_CTL_NN_IP_GATCAG_s_1_1.fq.gz	GEO	GSM1336234	GSE55347	http://www.ncbi.nlm.nih.gov/geo/query/acc.cgi?token=qjctqgegfnyrhox&acc=GSE55347	GSE55347_TGxSEQC_GeneExpressionIndex_Magic_20120831_116samples.txt.gz	96483.CEL	GSE47875	all_qPCR_results.xlsx	http://dx.doi.org/10.6084/m9.figshare.1032698_D1	forward
99596_106	Sample selection	RNA-Seq library preparation and sequencing	RNA-Seq data generation batches	RNASeq114	GSE55347_TGxSEQC_GeneExpressionIndex_Magic_20120831_116samples.txt.gz	GEO	GSM1336234	RNA-Seq data processing and naming convention	COH_WANG_AB029JACXX_99596_L_CTL_NN_IP_GATCAG_s_1_2.fq.gz	GEO	GSM1336234	GSE55347	http://www.ncbi.nlm.nih.gov/geo/query/acc.cgi?token=qjctqgegfnyrhox&acc=GSE55347	GSE55347_TGxSEQC_GeneExpressionIndex_Magic_20120831_116samples.txt.gz	96483.CEL	GSE47875	all_qPCR_results.xlsx	http://dx.doi.org/10.6084/m9.figshare.1032698_D1	reverse
99612_107	Sample selection	RNA-Seq library preparation and sequencing	RNA-Seq data generation batches	RNASeq115	GSE55347_TGxSEQC_GeneExpressionIndex_Magic_20120831_116samples.txt.gz	GEO	GSM1336235	RNA-Seq data processing and naming convention	COH_WANG_AB029JACXX_99612_L_CTL_NN_IP_GATCAG_s_2_1.fq.gz	GEO	GSM1336235	GSE55347	http://www.ncbi.nlm.nih.gov/geo/query/acc.cgi?token=qjctqgegfnyrhox&acc=GSE55347	GSE55347_TGxSEQC_GeneExpressionIndex_Magic_20120831_116samples.txt.gz	96496.CEL	GSE47875	all_qPCR_results.xlsx	http://dx.doi.org/10.6084/m9.figshare.1032698_D1	forward
99612_107	Sample selection	RNA-Seq library preparation and sequencing	RNA-Seq data generation batches	RNASeq115	GSE55347_TGxSEQC_GeneExpressionIndex_Magic_20120831_116samples.txt.gz	GEO	GSM1336235	RNA-Seq data processing and naming convention	COH_WANG_AB029JACXX_99612_L_CTL_NN_IP_GATCAG_s_2_2.fq.gz	GEO	GSM1336235	GSE55347	http://www.ncbi.nlm.nih.gov/geo/query/acc.cgi?token=qjctqgegfnyrhox&acc=GSE55347	GSE55347_TGxSEQC_GeneExpressionIndex_Magic_20120831_116samples.txt.gz	96496.CEL	GSE47875	all_qPCR_results.xlsx	http://dx.doi.org/10.6084/m9.figshare.1032698_D1	reverse
99697_108	Sample selection	RNA-Seq library preparation and sequencing	RNA-Seq data generation batches	RNASeq5	GSE55347_TGxSEQC_GeneExpressionIndex_Magic_20120831_116samples.txt.gz	GEO	GSM1336207	RNA-Seq data processing and naming convention	COH_WANG_AB0142ACXX_99697_L_NIT_NN_IP_TGACCA_s_3_1.fq.gz	GEO	GSM1336207	GSE55347	http://www.ncbi.nlm.nih.gov/geo/query/acc.cgi?token=qjctqgegfnyrhox&acc=GSE55347	GSE55347_TGxSEQC_GeneExpressionIndex_Magic_20120831_116samples.txt.gz	96575.CEL	GSE47875	all_qPCR_results.xlsx	http://dx.doi.org/10.6084/m9.figshare.1032698_D1	forward
99697_108	Sample selection	RNA-Seq library preparation and sequencing	RNA-Seq data generation batches	RNASeq5	GSE55347_TGxSEQC_GeneExpressionIndex_Magic_20120831_116samples.txt.gz	GEO	GSM1336207	RNA-Seq data processing and naming convention	COH_WANG_AB0142ACXX_99697_L_NIT_NN_IP_TGACCA_s_3_2.fq.gz	GEO	GSM1336207	GSE55347	http://www.ncbi.nlm.nih.gov/geo/query/acc.cgi?token=qjctqgegfnyrhox&acc=GSE55347	GSE55347_TGxSEQC_GeneExpressionIndex_Magic_20120831_116samples.txt.gz	96575.CEL	GSE47875	all_qPCR_results.xlsx	http://dx.doi.org/10.6084/m9.figshare.1032698_D1	reverse
99728_109	Sample selection	RNA-Seq library preparation and sequencing	RNA-Seq data generation batches	RNASeq35	GSE55347_TGxSEQC_GeneExpressionIndex_Magic_20120831_116samples.txt.gz	GEO	GSM1336236	RNA-Seq data processing and naming convention	COH_WANG_AB029JACXX_99728_L_CTL_NN_IP_ACTTGA_s_6_1.fq.gz	GEO	GSM1336236	GSE55347	http://www.ncbi.nlm.nih.gov/geo/query/acc.cgi?token=qjctqgegfnyrhox&acc=GSE55347	GSE55347_TGxSEQC_GeneExpressionIndex_Magic_20120831_116samples.txt.gz	96606.CEL	GSE47875	all_qPCR_results.xlsx	http://dx.doi.org/10.6084/m9.figshare.1032698_D1	forward
99728_109	Sample selection	RNA-Seq library preparation and sequencing	RNA-Seq data generation batches	RNASeq35	GSE55347_TGxSEQC_GeneExpressionIndex_Magic_20120831_116samples.txt.gz	GEO	GSM1336236	RNA-Seq data processing and naming convention	COH_WANG_AB029JACXX_99728_L_CTL_NN_IP_ACTTGA_s_6_2.fq.gz	GEO	GSM1336236	GSE55347	http://www.ncbi.nlm.nih.gov/geo/query/acc.cgi?token=qjctqgegfnyrhox&acc=GSE55347	GSE55347_TGxSEQC_GeneExpressionIndex_Magic_20120831_116samples.txt.gz	96606.CEL	GSE47875	all_qPCR_results.xlsx	http://dx.doi.org/10.6084/m9.figshare.1032698_D1	reverse
99746_110	Sample selection	RNA-Seq library preparation and sequencing	RNA-Seq data generation batches	RNASeq3	GSE55347_TGxSEQC_GeneExpressionIndex_Magic_20120831_116samples.txt.gz	GEO	GSM1336208	RNA-Seq data processing and naming convention	COH_WANG_AB0142ACXX_99746_L_NIT_NN_IP_TGACCA_s_1_1.fq.gz	GEO	GSM1336208	GSE55347	http://www.ncbi.nlm.nih.gov/geo/query/acc.cgi?token=qjctqgegfnyrhox&acc=GSE55347	GSE55347_TGxSEQC_GeneExpressionIndex_Magic_20120831_116samples.txt.gz	96623.CEL	GSE47875	all_qPCR_results.xlsx	http://dx.doi.org/10.6084/m9.figshare.1032698_D1	forward
99746_110	Sample selection	RNA-Seq library preparation and sequencing	RNA-Seq data generation batches	RNASeq3	GSE55347_TGxSEQC_GeneExpressionIndex_Magic_20120831_116samples.txt.gz	GEO	GSM1336208	RNA-Seq data processing and naming convention	COH_WANG_AB0142ACXX_99746_L_NIT_NN_IP_TGACCA_s_1_2.fq.gz	GEO	GSM1336208	GSE55347	http://www.ncbi.nlm.nih.gov/geo/query/acc.cgi?token=qjctqgegfnyrhox&acc=GSE55347	GSE55347_TGxSEQC_GeneExpressionIndex_Magic_20120831_116samples.txt.gz	96623.CEL	GSE47875	all_qPCR_results.xlsx	http://dx.doi.org/10.6084/m9.figshare.1032698_D1	reverse
99747_111	Sample selection	RNA-Seq library preparation and sequencing	RNA-Seq data generation batches	RNASeq4	GSE55347_TGxSEQC_GeneExpressionIndex_Magic_20120831_116samples.txt.gz	GEO	GSM1336209	RNA-Seq data processing and naming convention	COH_WANG_AB0142ACXX_99747_L_NIT_NN_IP_TGACCA_s_2_1.fq.gz	GEO	GSM1336209	GSE55347	http://www.ncbi.nlm.nih.gov/geo/query/acc.cgi?token=qjctqgegfnyrhox&acc=GSE55347	GSE55347_TGxSEQC_GeneExpressionIndex_Magic_20120831_116samples.txt.gz	96888.CEL	GSE47875	all_qPCR_results.xlsx	http://dx.doi.org/10.6084/m9.figshare.1032698_D1	forward
99747_111	Sample selection	RNA-Seq library preparation and sequencing	RNA-Seq data generation batches	RNASeq4	GSE55347_TGxSEQC_GeneExpressionIndex_Magic_20120831_116samples.txt.gz	GEO	GSM1336209	RNA-Seq data processing and naming convention	COH_WANG_AB0142ACXX_99747_L_NIT_NN_IP_TGACCA_s_2_2.fq.gz	GEO	GSM1336209	GSE55347	http://www.ncbi.nlm.nih.gov/geo/query/acc.cgi?token=qjctqgegfnyrhox&acc=GSE55347	GSE55347_TGxSEQC_GeneExpressionIndex_Magic_20120831_116samples.txt.gz	96888.CEL	GSE47875	all_qPCR_results.xlsx	http://dx.doi.org/10.6084/m9.figshare.1032698_D1	reverse
99787_112	Sample selection	RNA-Seq library preparation and sequencing	RNA-Seq data generation batches	RNASeq109	GSE55347_TGxSEQC_GeneExpressionIndex_Magic_20120831_116samples.txt.gz	GEO	GSM1336298	RNA-Seq data processing and naming convention	COH_WANG_BC064YACXX_99787_L_CTL_NU_OG_CAGATC_s_3_1.fq.gz	GEO	GSM1336298	GSE55347	http://www.ncbi.nlm.nih.gov/geo/query/acc.cgi?token=qjctqgegfnyrhox&acc=GSE55347	GSE55347_TGxSEQC_GeneExpressionIndex_Magic_20120831_116samples.txt.gz	96706.CEL	GSE47875	all_qPCR_results.xlsx	http://dx.doi.org/10.6084/m9.figshare.1032698_D1	forward
99787_112	Sample selection	RNA-Seq library preparation and sequencing	RNA-Seq data generation batches	RNASeq109	GSE55347_TGxSEQC_GeneExpressionIndex_Magic_20120831_116samples.txt.gz	GEO	GSM1336298	RNA-Seq data processing and naming convention	COH_WANG_BC064YACXX_99787_L_CTL_NU_OG_CAGATC_s_3_2.fq.gz	GEO	GSM1336298	GSE55347	http://www.ncbi.nlm.nih.gov/geo/query/acc.cgi?token=qjctqgegfnyrhox&acc=GSE55347	GSE55347_TGxSEQC_GeneExpressionIndex_Magic_20120831_116samples.txt.gz	96706.CEL	GSE47875	all_qPCR_results.xlsx	http://dx.doi.org/10.6084/m9.figshare.1032698_D1	reverse
99810_113	Sample selection	RNA-Seq library preparation and sequencing	RNA-Seq data generation batches	RNASeq116	GSE55347_TGxSEQC_GeneExpressionIndex_Magic_20120831_116samples.txt.gz	GEO	GSM1336299	RNA-Seq data processing and naming convention	COH_WANG_BC064YACXX_99810_L_CTL_NU_OG_ACAGTG_s_3_1.fq.gz	GEO	GSM1336299	GSE55347	http://www.ncbi.nlm.nih.gov/geo/query/acc.cgi?token=qjctqgegfnyrhox&acc=GSE55347	GSE55347_TGxSEQC_GeneExpressionIndex_Magic_20120831_116samples.txt.gz	96729.CEL	GSE47875	all_qPCR_results.xlsx	http://dx.doi.org/10.6084/m9.figshare.1032698_D1	forward
99810_113	Sample selection	RNA-Seq library preparation and sequencing	RNA-Seq data generation batches	RNASeq116	GSE55347_TGxSEQC_GeneExpressionIndex_Magic_20120831_116samples.txt.gz	GEO	GSM1336299	RNA-Seq data processing and naming convention	COH_WANG_BC064YACXX_99810_L_CTL_NU_OG_ACAGTG_s_3_2.fq.gz	GEO	GSM1336299	GSE55347	http://www.ncbi.nlm.nih.gov/geo/query/acc.cgi?token=qjctqgegfnyrhox&acc=GSE55347	GSE55347_TGxSEQC_GeneExpressionIndex_Magic_20120831_116samples.txt.gz	96729.CEL	GSE47875	all_qPCR_results.xlsx	http://dx.doi.org/10.6084/m9.figshare.1032698_D1	reverse
99837_114	Sample selection	RNA-Seq library preparation and sequencing	RNA-Seq data generation batches	RNASeq103	GSE55347_TGxSEQC_GeneExpressionIndex_Magic_20120831_116samples.txt.gz	GEO	GSM1336210	RNA-Seq data processing and naming convention	COH_WANG_AB0142ACXX_99837_L_CHL_NU_OG_CGATGT_s_4_1.fq.gz	GEO	GSM1336210	GSE55347	http://www.ncbi.nlm.nih.gov/geo/query/acc.cgi?token=qjctqgegfnyrhox&acc=GSE55347	GSE55347_TGxSEQC_GeneExpressionIndex_Magic_20120831_116samples.txt.gz	96754.CEL	GSE47875	all_qPCR_results.xlsx	http://dx.doi.org/10.6084/m9.figshare.1032698_D1	forward
99837_114	Sample selection	RNA-Seq library preparation and sequencing	RNA-Seq data generation batches	RNASeq103	GSE55347_TGxSEQC_GeneExpressionIndex_Magic_20120831_116samples.txt.gz	GEO	GSM1336210	RNA-Seq data processing and naming convention	COH_WANG_AB0142ACXX_99837_L_CHL_NU_OG_CGATGT_s_4_2.fq.gz	GEO	GSM1336210	GSE55347	http://www.ncbi.nlm.nih.gov/geo/query/acc.cgi?token=qjctqgegfnyrhox&acc=GSE55347	GSE55347_TGxSEQC_GeneExpressionIndex_Magic_20120831_116samples.txt.gz	96754.CEL	GSE47875	all_qPCR_results.xlsx	http://dx.doi.org/10.6084/m9.figshare.1032698_D1	reverse
99844_115	Sample selection	RNA-Seq library preparation and sequencing	RNA-Seq data generation batches	RNASeq104	GSE55347_TGxSEQC_GeneExpressionIndex_Magic_20120831_116samples.txt.gz	GEO	GSM1336211	RNA-Seq data processing and naming convention	COH_WANG_AB0142ACXX_99844_L_CHL_NU_OG_CGATGT_s_5_1.fq.gz	GEO	GSM1336211	GSE55347	http://www.ncbi.nlm.nih.gov/geo/query/acc.cgi?token=qjctqgegfnyrhox&acc=GSE55347	GSE55347_TGxSEQC_GeneExpressionIndex_Magic_20120831_116samples.txt.gz	96789.CEL	GSE47875	all_qPCR_results.xlsx	http://dx.doi.org/10.6084/m9.figshare.1032698_D1	forward
99844_115	Sample selection	RNA-Seq library preparation and sequencing	RNA-Seq data generation batches	RNASeq104	GSE55347_TGxSEQC_GeneExpressionIndex_Magic_20120831_116samples.txt.gz	GEO	GSM1336211	RNA-Seq data processing and naming convention	COH_WANG_AB0142ACXX_99844_L_CHL_NU_OG_CGATGT_s_5_2.fq.gz	GEO	GSM1336211	GSE55347	http://www.ncbi.nlm.nih.gov/geo/query/acc.cgi?token=qjctqgegfnyrhox&acc=GSE55347	GSE55347_TGxSEQC_GeneExpressionIndex_Magic_20120831_116samples.txt.gz	96789.CEL	GSE47875	all_qPCR_results.xlsx	http://dx.doi.org/10.6084/m9.figshare.1032698_D1	reverse
99846_116	Sample selection	RNA-Seq library preparation and sequencing	RNA-Seq data generation batches	RNASeq105	GSE55347_TGxSEQC_GeneExpressionIndex_Magic_20120831_116samples.txt.gz	GEO	GSM1336212	RNA-Seq data processing and naming convention	COH_WANG_AB0142ACXX_99846_L_CHL_NU_OG_CGATGT_s_6_1.fq.gz	GEO	GSM1336212	GSE55347	http://www.ncbi.nlm.nih.gov/geo/query/acc.cgi?token=qjctqgegfnyrhox&acc=GSE55347	GSE55347_TGxSEQC_GeneExpressionIndex_Magic_20120831_116samples.txt.gz	96791.CEL	GSE47875	all_qPCR_results.xlsx	http://dx.doi.org/10.6084/m9.figshare.1032698_D1	forward
99846_116	Sample selection	RNA-Seq library preparation and sequencing	RNA-Seq data generation batches	RNASeq105	GSE55347_TGxSEQC_GeneExpressionIndex_Magic_20120831_116samples.txt.gz	GEO	GSM1336212	RNA-Seq data processing and naming convention	COH_WANG_AB0142ACXX_99846_L_CHL_NU_OG_CGATGT_s_6_2.fq.gz	GEO	GSM1336212	GSE55347	http://www.ncbi.nlm.nih.gov/geo/query/acc.cgi?token=qjctqgegfnyrhox&acc=GSE55347	GSE55347_TGxSEQC_GeneExpressionIndex_Magic_20120831_116samples.txt.gz	96791.CEL	GSE47875	all_qPCR_results.xlsx	http://dx.doi.org/10.6084/m9.figshare.1032698_D1	reverse
