# Supplementary material for: Transcriptomic profiling of rat liver samples in a comprehensive study design by RNA-Seq
Source: Sci Data. 2014 Aug 26;1:140021. doi: 10.1038/sdata.2014.21 (PMC4322565; doi:10.1038/sdata.2014.21)
Supplement: Supplementary Table 1 [file sdata201421-s2.xls]

## Sheet: Rat_TGx_Info
RNA ID	Sample Description	RNA-Seq Run ID	Animal ID	Affy_ID (Microarray)	Chemical Name	Chemical Name Abbreviation	Vehicle Type	Route	Duration (days)	Dose (mg/kg/day)	Mode of action (MOA)	Original Set Annotation	RNA Extraction Date	Microarray Hybridization Date	RNA-Seq Run Date	RIN Measured Before RNA-Seq Library Preparation	ERCC_Mix Spike-in	Machine	Sequencing_Lab	Sequencing_Lane	Number_of_Reads	Read_Length (nt)	GC_Content_in_the_reads	%Reads_Aligned	Number of genes expressed (with at least 4 reads mapped)	Average insert length measured after alignment (bp)	Number of mismatches per kilobase aligned	%Reads aligned to ERCC transcripts	%Reads aligned to rat rRNA	%Reads aligned to rat mitochondria	%Reads aligned to rat RefSeq genes	%Reads aligned to rat genome	fastq file_name_1	fastq file_name_2
97922	Liver of Sprague Dawley rat treated with PHENOBARBITAL for 5 days	COH_WANG_AB0142ACXX_97922_L_PHE_NN_OG_ACAGTG_s_1	S020115-239	95162.CEL	PHENOBARBITAL	PHE	Non nutritive	Oral gavage	5	54	CAR/PXR	TRAINING SET	Tue Jan 24 2006	Tue Feb 14 2006	2011-09-30	9.7	Mix1	HiScanSQ	COH_Wang	1	18269824	101	48.8	0.949697	21978	179	4.55	0.43	0.21	6.7	73.33	43.4	COH_WANG_AB0142ACXX_97922_L_PHE_NN_OG_ACAGTG_s_1_1.fq.gz	COH_WANG_AB0142ACXX_97922_L_PHE_NN_OG_ACAGTG_s_1_2.fq.gz
97998	Liver of Sprague Dawley rat treated with PHENOBARBITAL for 5 days	COH_WANG_AB0142ACXX_97998_L_PHE_NN_OG_ACAGTG_s_2	S020115-240	95730.CEL	PHENOBARBITAL	PHE	Non nutritive	Oral gavage	5	54	CAR/PXR	TRAINING SET	Tue Jan 24 2006	Thu Feb 16 2006	2011-09-30	9.7	Mix1	HiScanSQ	COH_Wang	2	17627564	101	48.8	0.94828	22159	181	5.17	0.45	0.27	6.42	72.42	43.99	COH_WANG_AB0142ACXX_97998_L_PHE_NN_OG_ACAGTG_s_2_1.fq.gz	COH_WANG_AB0142ACXX_97998_L_PHE_NN_OG_ACAGTG_s_2_2.fq.gz
98379	Liver of Sprague Dawley rat treated with PIRINIXIC ACID for 5 days	COH_WANG_AB0142ACXX_98379_L_PIR_NN_OG_GCCAAT_s_4	S030218-122	95699.CEL	PIRINIXIC ACID	PIR	Non nutritive	Oral gavage	5	364	PPARA	TRAINING SET	Tue Jan 31 2006	Wed Feb 15 2006	2011-09-30	9.7	Mix2	HiScanSQ	COH_Wang	4	17896530	101	48.7	0.950267	22279	172	5.54	0.79	0.3	8.16	70.32	47.36	COH_WANG_AB0142ACXX_98379_L_PIR_NN_OG_GCCAAT_s_4_1.fq.gz	COH_WANG_AB0142ACXX_98379_L_PIR_NN_OG_GCCAAT_s_4_2.fq.gz
98455	Liver of Sprague Dawley rat treated with PIRINIXIC ACID for 5 days	COH_WANG_AB0142ACXX_98455_L_PIR_NN_OG_GCCAAT_s_2	S030218-120	95761.CEL	PIRINIXIC ACID	PIR	Non nutritive	Oral gavage	5	364	PPARA	TRAINING SET	Wed Feb 01 2006	Thu Feb 16 2006	2011-09-30	9.7	Mix2	HiScanSQ	COH_Wang	2	19342390	101	48.7	0.951237	22329	174	5.25	0.81	0.32	8.13	70.7	46.11	COH_WANG_AB0142ACXX_98455_L_PIR_NN_OG_GCCAAT_s_2_1.fq.gz	COH_WANG_AB0142ACXX_98455_L_PIR_NN_OG_GCCAAT_s_2_2.fq.gz
98518	Liver of Sprague Dawley rat treated with PIRINIXIC ACID for 5 days	COH_WANG_AB0142ACXX_98518_L_PIR_NN_OG_GCCAAT_s_3	S030218-121	95785.CEL	PIRINIXIC ACID	PIR	Non nutritive	Oral gavage	5	364	PPARA	TRAINING SET	Wed Feb 01 2006	Tue Feb 21 2006	2011-09-30	9.6	Mix2	HiScanSQ	COH_Wang	3	16848750	101	48.6	0.951014	22307	179	5.27	0.72	0.29	8.34	69.21	46.45	COH_WANG_AB0142ACXX_98518_L_PIR_NN_OG_GCCAAT_s_3_1.fq.gz	COH_WANG_AB0142ACXX_98518_L_PIR_NN_OG_GCCAAT_s_3_2.fq.gz
98573	Liver of Sprague Dawley rat treated with THIOACETAMIDE for 5 days	COH_WANG_AB0142ACXX_98573_L_THI_NN_IP_CGATGT_s_1	CVD040520-130	95819.CEL	THIOACETAMIDE	THI	Non nutritive	Intraperitoneal injection	5	200	CYTOTOX	TRAINING SET	Fri Feb 03 2006	Tue Feb 21 2006	2011-09-30	8.9	Mix1	HiScanSQ	COH_Wang	1	18974104	101	48.7	0.946543	22977	174	4.57	0.81	0.58	6.77	70.63	48.94	COH_WANG_AB0142ACXX_98573_L_THI_NN_IP_CGATGT_s_1_1.fq.gz	COH_WANG_AB0142ACXX_98573_L_THI_NN_IP_CGATGT_s_1_2.fq.gz
98576	Liver of Sprague Dawley rat treated with BEZAFIBRATE for 7 days	COH_WANG_AB0142ACXX_98576_L_BEZ_NU_OG_ACAGTG_s_7	S011002-179	96648.CEL	BEZAFIBRATE	BEZ	Nutritive	Oral gavage	7	617	PPARA	TRAINING SET	Fri Feb 03 2006	Mon Mar 20 2006	2011-09-30	9.4	Mix1	HiScanSQ	COH_Wang	7	17156690	101	48.7	0.936603	22013	169	5	0.63	0.34	9.23	70.58	48.25	COH_WANG_AB0142ACXX_98576_L_BEZ_NU_OG_ACAGTG_s_7_1.fq.gz	COH_WANG_AB0142ACXX_98576_L_BEZ_NU_OG_ACAGTG_s_7_2.fq.gz
98658	Liver of Sprague Dawley rat treated with BEZAFIBRATE for 7 days	COH_WANG_AB0142ACXX_98658_L_BEZ_NU_OG_ACAGTG_s_8	S011002-180	96207.CEL	BEZAFIBRATE	BEZ	Nutritive	Oral gavage	7	617	PPARA	TRAINING SET	Wed Mar 01 2006	Tue Mar 07 2006	2011-09-30	9.2	Mix1	HiScanSQ	COH_Wang	8	17603540	101	48.7	0.942231	21915	170	5.11	0.77	0.33	10.48	69.66	46.78	COH_WANG_AB0142ACXX_98658_L_BEZ_NU_OG_ACAGTG_s_8_1.fq.gz	COH_WANG_AB0142ACXX_98658_L_BEZ_NU_OG_ACAGTG_s_8_2.fq.gz
98678	Liver of Sprague Dawley rat treated with THIOACETAMIDE for 5 days	COH_WANG_AB0142ACXX_98678_L_THI_NN_IP_CGATGT_s_2	CVD040520-131	95863.CEL	THIOACETAMIDE	THI	Non nutritive	Intraperitoneal injection	5	200	CYTOTOX	TRAINING SET	Mon Feb 06 2006	Wed Feb 22 2006	2011-09-30	9.6	Mix1	HiScanSQ	COH_Wang	2	19309756	101	49	0.948962	23443	177	5.17	0.58	0.36	7.11	70.79	45.86	COH_WANG_AB0142ACXX_98678_L_THI_NN_IP_CGATGT_s_2_1.fq.gz	COH_WANG_AB0142ACXX_98678_L_THI_NN_IP_CGATGT_s_2_2.fq.gz
98726	Liver of Sprague Dawley rat treated with THIOACETAMIDE for 5 days	COH_WANG_AB0142ACXX_98726_L_THI_NN_IP_CGATGT_s_3	CVD040520-132	95887.CEL	THIOACETAMIDE	THI	Non nutritive	Intraperitoneal injection	5	200	CYTOTOX	TRAINING SET	Tue Feb 07 2006	Wed Feb 22 2006	2011-09-30	9.4	Mix1	HiScanSQ	COH_Wang	3	19119100	101	48.9	0.946163	23314	172	5.24	0.77	0.26	6.24	71.1	47.44	COH_WANG_AB0142ACXX_98726_L_THI_NN_IP_CGATGT_s_3_1.fq.gz	COH_WANG_AB0142ACXX_98726_L_THI_NN_IP_CGATGT_s_3_2.fq.gz
98800	Liver of Sprague Dawley rat treated with BEZAFIBRATE for 7 days	COH_WANG_AB0142ACXX_98800_L_BEZ_NU_OG_ACAGTG_s_6	S011002-178	95942.CEL	BEZAFIBRATE	BEZ	Nutritive	Oral gavage	7	617	PPARA	TRAINING SET	Wed Feb 08 2006	Thu Feb 23 2006	2011-09-30	9.3	Mix1	HiScanSQ	COH_Wang	6	19626596	101	48.7	0.941932	22849	177	5.37	0.61	0.39	9.97	69.39	45.39	COH_WANG_AB0142ACXX_98800_L_BEZ_NU_OG_ACAGTG_s_6_1.fq.gz	COH_WANG_AB0142ACXX_98800_L_BEZ_NU_OG_ACAGTG_s_6_2.fq.gz
98842	Liver of Sprague Dawley rat treated with NAFENOPIN for 5 days	COH_WANG_AB0142ACXX_98842_L_NAF_NU_OG_GCCAAT_s_6	S040311-097	95939.CEL	NAFENOPIN	NAF	Nutritive	Oral gavage	5	338	PPARA	TRAINING SET	Wed Feb 08 2006	Thu Feb 23 2006	2011-09-30	9.6	Mix2	HiScanSQ	COH_Wang	6	17862450	101	48.6	0.948119	22449	169	5.38	0.77	0.25	9.45	68.98	48.23	COH_WANG_AB0142ACXX_98842_L_NAF_NU_OG_GCCAAT_s_6_1.fq.gz	COH_WANG_AB0142ACXX_98842_L_NAF_NU_OG_GCCAAT_s_6_2.fq.gz
98848	Liver of Sprague Dawley rat treated with VEHICLE CONTROL for 7 days	COH_WANG_AB0142ACXX_98848_L_CTL_NU_OG_GCCAAT_s_8	S010924-011	95915.CEL	VEHICLE CONTROL	CTL_NU	Nutritive	Oral gavage	7	0	VEHICLE	TRAINING SET	Wed Feb 08 2006	Thu Feb 23 2006	2011-09-30	9.4	Mix2	HiScanSQ	COH_Wang	8	15587780	101	48.9	0.95128	21565	174	5.06	0.81	0.33	6.8	72.02	44.06	COH_WANG_AB0142ACXX_98848_L_CTL_NU_OG_GCCAAT_s_8_1.fq.gz	COH_WANG_AB0142ACXX_98848_L_CTL_NU_OG_GCCAAT_s_8_2.fq.gz
98858	Liver of Sprague Dawley rat treated with CARBON TETRACHLORIDE for 7 days	COH_WANG_AB0142ACXX_98858_L_CAR_NU_OG_ACAGTG_s_3	S010924-082	95919.CEL	CARBON TETRACHLORIDE	CAR	Nutritive	Oral gavage	7	1175	CYTOTOX	TRAINING SET	Wed Feb 08 2006	Thu Feb 23 2006	2011-09-30	9.8	Mix1	HiScanSQ	COH_Wang	3	18554576	101	49.1	0.94081	23181	173	5.05	0.68	0.31	6.75	71.14	48.62	COH_WANG_AB0142ACXX_98858_L_CAR_NU_OG_ACAGTG_s_3_1.fq.gz	COH_WANG_AB0142ACXX_98858_L_CAR_NU_OG_ACAGTG_s_3_2.fq.gz
98864	Liver of Sprague Dawley rat treated with NAFENOPIN for 5 days	COH_WANG_AB0142ACXX_98864_L_NAF_NU_OG_GCCAAT_s_7	S040311-098	95940.CEL	NAFENOPIN	NAF	Nutritive	Oral gavage	5	338	PPARA	TRAINING SET	Wed Feb 08 2006	Thu Feb 23 2006	2011-09-30	9.3	Mix2	HiScanSQ	COH_Wang	7	19948500	101	48.5	0.94814	22946	171	5.23	0.86	0.25	9.88	66.12	50.1	COH_WANG_AB0142ACXX_98864_L_NAF_NU_OG_GCCAAT_s_7_1.fq.gz	COH_WANG_AB0142ACXX_98864_L_NAF_NU_OG_GCCAAT_s_7_2.fq.gz
98873	Liver of Sprague Dawley rat treated with CARBON TETRACHLORIDE for 7 days	COH_WANG_AB0142ACXX_98873_L_CAR_NU_OG_ACAGTG_s_4	S010924-083	95944.CEL	CARBON TETRACHLORIDE	CAR	Nutritive	Oral gavage	7	1175	CYTOTOX	TRAINING SET	Wed Feb 08 2006	Thu Feb 23 2006	2011-09-30	9.8	Mix1	HiScanSQ	COH_Wang	4	16235480	101	49	0.93536	23091	177	5.32	0.76	0.37	6.05	70.42	49.44	COH_WANG_AB0142ACXX_98873_L_CAR_NU_OG_ACAGTG_s_4_1.fq.gz	COH_WANG_AB0142ACXX_98873_L_CAR_NU_OG_ACAGTG_s_4_2.fq.gz
98911	Liver of Sprague Dawley rat treated with NAFENOPIN for 5 days	COH_WANG_AB0142ACXX_98911_L_NAF_NU_OG_GCCAAT_s_5	S040311-096	96215.CEL	NAFENOPIN	NAF	Nutritive	Oral gavage	5	338	PPARA	TRAINING SET	Wed Mar 01 2006	Tue Mar 07 2006	2011-09-30	9.4	Mix2	HiScanSQ	COH_Wang	5	19358964	101	48.6	0.949309	22680	173	5.86	0.56	0.27	9.54	69.22	47.49	COH_WANG_AB0142ACXX_98911_L_NAF_NU_OG_GCCAAT_s_5_1.fq.gz	COH_WANG_AB0142ACXX_98911_L_NAF_NU_OG_GCCAAT_s_5_2.fq.gz
99320	Liver of Sprague Dawley rat treated with AFLATOXIN B1 for 5 days	COH_WANG_AB0142ACXX_99320_L_AFL_NN_OG_ATCACG_s_1	S020923-118	96128.CEL	AFLATOXIN B1	AFL	Non nutritive	Oral gavage	5	0.3	DNA DAMAGE	TRAINING SET	Tue Feb 28 2006	Mon Mar 06 2006	2011-09-30	7.7	Mix2	HiScanSQ	COH_Wang	1	19577750	101	48.7	0.948219	22503	178	4.58	0.73	0.12	5.24	72.97	46.81	COH_WANG_AB0142ACXX_99320_L_AFL_NN_OG_ATCACG_s_1_1.fq.gz	COH_WANG_AB0142ACXX_99320_L_AFL_NN_OG_ATCACG_s_1_2.fq.gz
99328	Liver of Sprague Dawley rat treated with AFLATOXIN B1 for 5 days	COH_WANG_AB0142ACXX_99328_L_AFL_NN_OG_ATCACG_s_7	S020923-119	96134.CEL	AFLATOXIN B1	AFL	Non nutritive	Oral gavage	5	0.3	DNA DAMAGE	TRAINING SET	Tue Feb 28 2006	Mon Mar 06 2006	2011-09-30	7.9	Mix2	HiScanSQ	COH_Wang	7	17619410	101	48.6	0.946649	22006	172	5.07	0.89	0.17	4.21	73.36	47.51	COH_WANG_AB0142ACXX_99328_L_AFL_NN_OG_ATCACG_s_7_1.fq.gz	COH_WANG_AB0142ACXX_99328_L_AFL_NN_OG_ATCACG_s_7_2.fq.gz
99336	Liver of Sprague Dawley rat treated with AFLATOXIN B1 for 5 days	COH_WANG_AB0142ACXX_99336_L_AFL_NN_OG_ATCACG_s_8	S020923-120	96139.CEL	AFLATOXIN B1	AFL	Non nutritive	Oral gavage	5	0.3	DNA DAMAGE	TRAINING SET	Tue Feb 28 2006	Mon Mar 06 2006	2011-09-30	7.4	Mix2	HiScanSQ	COH_Wang	8	14430265	101	48.5	0.951191	21116	176	4.84	0.99	0.16	5.47	71.3	48.71	COH_WANG_AB0142ACXX_99336_L_AFL_NN_OG_ATCACG_s_8_1.fq.gz	COH_WANG_AB0142ACXX_99336_L_AFL_NN_OG_ATCACG_s_8_2.fq.gz
99534	Liver of Sprague Dawley rat treated with IFOSFAMIDE for 3 days	COH_WANG_AB0142ACXX_99534_L_IFO_NN_OG_TGACCA_s_6	I011106-045	96417.CEL	IFOSFAMIDE	IFO	Non nutritive	Oral gavage	3	143	DNA DAMAGE	TRAINING SET	Thu Mar 02 2006	Tue Mar 14 2006	2011-09-30	9.2	Mix1	HiScanSQ	COH_Wang	6	14228805	101	48.7	0.908723	21105	165	5.33	1.07	0.39	5.52	72.48	46.77	COH_WANG_AB0142ACXX_99534_L_IFO_NN_OG_TGACCA_s_6_1.fq.gz	COH_WANG_AB0142ACXX_99534_L_IFO_NN_OG_TGACCA_s_6_2.fq.gz
99564	Liver of Sprague Dawley rat treated with IFOSFAMIDE for 3 days	COH_WANG_AB0142ACXX_99564_L_IFO_NN_OG_TGACCA_s_4	I011106-043	96445.CEL	IFOSFAMIDE	IFO	Non nutritive	Oral gavage	3	143	DNA DAMAGE	TRAINING SET	Thu Mar 02 2006	Tue Mar 14 2006	2011-09-30	9.2	Mix1	HiScanSQ	COH_Wang	4	17167780	101	48.8	0.93703	21370	179	5.49	0.62	0.37	7.33	71.7	44.19	COH_WANG_AB0142ACXX_99564_L_IFO_NN_OG_TGACCA_s_4_1.fq.gz	COH_WANG_AB0142ACXX_99564_L_IFO_NN_OG_TGACCA_s_4_2.fq.gz
99586	Liver of Sprague Dawley rat treated with IFOSFAMIDE for 3 days	COH_WANG_AB0142ACXX_99586_L_IFO_NN_OG_TGACCA_s_5	I011106-044	96884.CEL	IFOSFAMIDE	IFO	Non nutritive	Oral gavage	3	143	DNA DAMAGE	TRAINING SET	Mon Mar 06 2006	Mon Mar 27 2006	2011-09-30	9	Mix1	HiScanSQ	COH_Wang	5	16151200	101	48.6	0.901619	21274	165	5.73	0.86	0.26	6.98	71.72	46.05	COH_WANG_AB0142ACXX_99586_L_IFO_NN_OG_TGACCA_s_5_1.fq.gz	COH_WANG_AB0142ACXX_99586_L_IFO_NN_OG_TGACCA_s_5_2.fq.gz
99697	Liver of Sprague Dawley rat treated with N-NITROSODIMETHYLAMINE for 5 days	COH_WANG_AB0142ACXX_99697_L_NIT_NN_IP_TGACCA_s_3	CVD040520-118	96575.CEL	N-NITROSODIMETHYLAMINE	NIT	Non nutritive	Intraperitoneal injection	5	10	DNA DAMAGE	TRAINING SET	Mon Mar 06 2006	Thu Mar 16 2006	2011-09-30	9.5	Mix1	HiScanSQ	COH_Wang	3	15731175	101	49.2	0.927223	23222	170	5.19	0.84	0.25	5.59	72.31	48.36	COH_WANG_AB0142ACXX_99697_L_NIT_NN_IP_TGACCA_s_3_1.fq.gz	COH_WANG_AB0142ACXX_99697_L_NIT_NN_IP_TGACCA_s_3_2.fq.gz
99746	Liver of Sprague Dawley rat treated with N-NITROSODIMETHYLAMINE for 5 days	COH_WANG_AB0142ACXX_99746_L_NIT_NN_IP_TGACCA_s_1	CVD040520-116	96623.CEL	N-NITROSODIMETHYLAMINE	NIT	Non nutritive	Intraperitoneal injection	5	10	DNA DAMAGE	TRAINING SET	Mon Mar 06 2006	Mon Mar 20 2006	2011-09-30	9.3	Mix1	HiScanSQ	COH_Wang	1	16537085	101	49.1	0.925396	22508	168	4.64	1.1	0.5	6.3	72.08	46.62	COH_WANG_AB0142ACXX_99746_L_NIT_NN_IP_TGACCA_s_1_1.fq.gz	COH_WANG_AB0142ACXX_99746_L_NIT_NN_IP_TGACCA_s_1_2.fq.gz
99747	Liver of Sprague Dawley rat treated with N-NITROSODIMETHYLAMINE for 5 days	COH_WANG_AB0142ACXX_99747_L_NIT_NN_IP_TGACCA_s_2	CVD040520-117	96888.CEL	N-NITROSODIMETHYLAMINE	NIT	Non nutritive	Intraperitoneal injection	5	10	DNA DAMAGE	TRAINING SET	Mon Mar 06 2006	Mon Mar 27 2006	2011-09-30	9.4	Mix1	HiScanSQ	COH_Wang	2	15559355	101	49.3	0.931217	22913	175	5.19	0.79	0.51	4.93	72.57	47.48	COH_WANG_AB0142ACXX_99747_L_NIT_NN_IP_TGACCA_s_2_1.fq.gz	COH_WANG_AB0142ACXX_99747_L_NIT_NN_IP_TGACCA_s_2_2.fq.gz
99837	Liver of Sprague Dawley rat treated with CHLOROFORM for 5 days	COH_WANG_AB0142ACXX_99837_L_CHL_NU_OG_CGATGT_s_4	S030120-112	96754.CEL	CHLOROFORM	CHL	Nutritive	Oral gavage	5	600	CYTOTOX	TRAINING SET	Tue Mar 07 2006	Wed Mar 22 2006	2011-09-30	9.7	Mix1	HiScanSQ	COH_Wang	4	17432510	101	49.1	0.945464	22061	177	5.49	0.7	0.37	8.32	71.31	44.41	COH_WANG_AB0142ACXX_99837_L_CHL_NU_OG_CGATGT_s_4_1.fq.gz	COH_WANG_AB0142ACXX_99837_L_CHL_NU_OG_CGATGT_s_4_2.fq.gz
99844	Liver of Sprague Dawley rat treated with CHLOROFORM for 5 days	COH_WANG_AB0142ACXX_99844_L_CHL_NU_OG_CGATGT_s_5	S030120-113	96789.CEL	CHLOROFORM	CHL	Nutritive	Oral gavage	5	600	CYTOTOX	TRAINING SET	Tue Mar 07 2006	Wed Mar 22 2006	2011-09-30	10	Mix1	HiScanSQ	COH_Wang	5	18367656	101	49	0.946644	22390	181	5.72	0.43	0.22	7.85	72.02	44.43	COH_WANG_AB0142ACXX_99844_L_CHL_NU_OG_CGATGT_s_5_1.fq.gz	COH_WANG_AB0142ACXX_99844_L_CHL_NU_OG_CGATGT_s_5_2.fq.gz
99846	Liver of Sprague Dawley rat treated with CHLOROFORM for 5 days	COH_WANG_AB0142ACXX_99846_L_CHL_NU_OG_CGATGT_s_6	S030120-114	96791.CEL	CHLOROFORM	CHL	Nutritive	Oral gavage	5	600	CYTOTOX	TRAINING SET	Fri Mar 10 2006	Wed Mar 22 2006	2011-09-30	9.7	Mix1	HiScanSQ	COH_Wang	6	18804190	101	49	0.938746	23232	176	5.13	0.49	0.24	7.11	71.47	48.84	COH_WANG_AB0142ACXX_99846_L_CHL_NU_OG_CGATGT_s_6_1.fq.gz	COH_WANG_AB0142ACXX_99846_L_CHL_NU_OG_CGATGT_s_6_2.fq.gz
50944	Liver of Sprague Dawley rat treated with METHIMAZOLE for 3 days	COH_WANG_AB029JACXX_50944_L_MET_NN_OG_GCCAAT_s_4	S020205-283	97613.CEL	METHIMAZOLE	MET	Non nutritive	Oral gavage	3	100	CAR/PXR	TRAINING SET	Tue Apr 11 2006	Thu Apr 27 2006	2011-08-28	9.8	Mix1	HiScanSQ	COH_Wang	4	20711716	101	49.2	0.969783	22524	178	4.84	0.43	0.4	7.79	72.05	43.96	COH_WANG_AB029JACXX_50944_L_MET_NN_OG_GCCAAT_s_4_1.fq.gz	COH_WANG_AB029JACXX_50944_L_MET_NN_OG_GCCAAT_s_4_2.fq.gz
50980	Liver of Sprague Dawley rat treated with METHIMAZOLE for 3 days	COH_WANG_AB029JACXX_50980_L_MET_NN_OG_GCCAAT_s_5	S020205-284	97671.CEL	METHIMAZOLE	MET	Non nutritive	Oral gavage	3	100	CAR/PXR	TRAINING SET	Wed Apr 12 2006	Tue Apr 25 2006	2011-08-28	9.5	Mix1	HiScanSQ	COH_Wang	5	23008060	101	48.9	0.970947	22732	174	4.78	0.45	0.21	7.6	71.83	46.24	COH_WANG_AB029JACXX_50980_L_MET_NN_OG_GCCAAT_s_5_1.fq.gz	COH_WANG_AB029JACXX_50980_L_MET_NN_OG_GCCAAT_s_5_2.fq.gz
51024	Liver of Sprague Dawley rat treated with METHIMAZOLE for 3 days	COH_WANG_AB029JACXX_51024_L_MET_NN_OG_GCCAAT_s_6	S020205-285	97711.CEL	METHIMAZOLE	MET	Non nutritive	Oral gavage	3	100	CAR/PXR	TRAINING SET	Wed Apr 12 2006	Mon Apr 24 2006	2011-08-28	9.7	Mix1	HiScanSQ	COH_Wang	6	22160080	101	49.3	0.969733	22692	177	4.27	0.63	0.55	6.91	72.25	44.59	COH_WANG_AB029JACXX_51024_L_MET_NN_OG_GCCAAT_s_6_1.fq.gz	COH_WANG_AB029JACXX_51024_L_MET_NN_OG_GCCAAT_s_6_2.fq.gz
97186	Liver of Sprague Dawley rat treated with ECONAZOLE for 5 days	COH_WANG_AB029JACXX_97186_L_ECO_NU_OG_TGACCA_s_5	S011016-155	94409.CEL	ECONAZOLE	ECO	Nutritive	Oral gavage	5	334	CAR/PXR	TRAINING SET	Thu Jan 05 2006	Tue Jan 17 2006	2011-08-28	9.7	Mix1	HiScanSQ	COH_Wang	5	19823884	101	49.4	0.94709	22924	175	4.76	0.43	0.37	5.15	73.2	47.07	COH_WANG_AB029JACXX_97186_L_ECO_NU_OG_TGACCA_s_5_1.fq.gz	COH_WANG_AB029JACXX_97186_L_ECO_NU_OG_TGACCA_s_5_2.fq.gz
97266	Liver of Sprague Dawley rat treated with ECONAZOLE for 5 days	COH_WANG_AB029JACXX_97266_L_ECO_NU_OG_TGACCA_s_6	S011016-156	94486.CEL	ECONAZOLE	ECO	Nutritive	Oral gavage	5	334	CAR/PXR	TRAINING SET	Thu Jan 05 2006	Tue Jan 24 2006	2011-08-28	9.7	Mix1	HiScanSQ	COH_Wang	6	21044530	101	49.2	0.961319	22922	174	4.27	0.56	0.47	6.47	72.22	45.79	COH_WANG_AB029JACXX_97266_L_ECO_NU_OG_TGACCA_s_6_1.fq.gz	COH_WANG_AB029JACXX_97266_L_ECO_NU_OG_TGACCA_s_6_2.fq.gz
97577	Liver of Sprague Dawley rat treated with ECONAZOLE for 5 days	COH_WANG_AB029JACXX_97577_L_ECO_NU_OG_TGACCA_s_4	S011016-154	94769.CEL	ECONAZOLE	ECO	Nutritive	Oral gavage	5	334	CAR/PXR	TRAINING SET	Sun Jan 15 2006	Thu Feb 02 2006	2011-08-28	9.6	Mix1	HiScanSQ	COH_Wang	4	20151550	101	49.3	0.958128	23088	176	4.86	0.47	0.32	5.79	72.9	46.19	COH_WANG_AB029JACXX_97577_L_ECO_NU_OG_TGACCA_s_4_1.fq.gz	COH_WANG_AB029JACXX_97577_L_ECO_NU_OG_TGACCA_s_4_2.fq.gz
97849	Liver of Sprague Dawley rat treated with PHENOBARBITAL for 5 days	COH_WANG_AB029JACXX_97849_L_PHE_NN_OG_ACAGTG_s_3	S020115-238	95276.CEL	PHENOBARBITAL	PHE	Non nutritive	Oral gavage	5	54	CAR/PXR	TRAINING SET	Fri Jan 20 2006	Thu Feb 09 2006	2011-08-28	9.6	Mix1	HiScanSQ	COH_Wang	3	21456000	101	49.1	0.967898	22638	180	4.75	0.39	0.27	6.73	73.37	43.57	COH_WANG_AB029JACXX_97849_L_PHE_NN_OG_ACAGTG_s_3_1.fq.gz	COH_WANG_AB029JACXX_97849_L_PHE_NN_OG_ACAGTG_s_3_2.fq.gz
98326	Liver of Sprague Dawley rat treated with 3-METHYLCHOLANTHRENE for 5 days	COH_WANG_AB029JACXX_98326_L_3ME_NN_OG_ATCACG_s_2	R030916-047	95995.CEL	3-METHYLCHOLANTHRENE	3ME	Non nutritive	Oral gavage	5	300	AHR	TRAINING SET	Mon Jan 30 2006	Tue Feb 28 2006	2011-08-28	9.5	Mix1	HiScanSQ	COH_Wang	2	19746696	101	49.1	0.969799	22455	176	4.91	0.47	0.42	6.79	72.71	43.7	COH_WANG_AB029JACXX_98326_L_3ME_NN_OG_ATCACG_s_2_1.fq.gz	COH_WANG_AB029JACXX_98326_L_3ME_NN_OG_ATCACG_s_2_2.fq.gz
98377	Liver of Sprague Dawley rat treated with BETA-NAPHTHOFLAVONE for 5 days	COH_WANG_AB029JACXX_98377_L_NAP_NN_OG_CGATGT_s_3	R030916-072	96645.CEL	BETA-NAPHTHOFLAVONE	NAP	Non nutritive	Oral gavage	5	1500	AHR	TRAINING SET	Tue Jan 31 2006	Mon Mar 20 2006	2011-08-28	9.4	Mix1	HiScanSQ	COH_Wang	3	23610270	101	49.2	0.968121	23356	180	4.73	0.54	0.32	6.18	72.67	43.71	COH_WANG_AB029JACXX_98377_L_NAP_NN_OG_CGATGT_s_3_1.fq.gz	COH_WANG_AB029JACXX_98377_L_NAP_NN_OG_CGATGT_s_3_2.fq.gz
98388	Liver of Sprague Dawley rat treated with 3-METHYLCHOLANTHRENE for 5 days	COH_WANG_AB029JACXX_98388_L_3ME_NN_OG_ATCACG_s_3	R030916-048	96000.CEL	3-METHYLCHOLANTHRENE	3ME	Non nutritive	Oral gavage	5	300	AHR	TRAINING SET	Tue Jan 31 2006	Tue Feb 28 2006	2011-08-28	9.3	Mix1	HiScanSQ	COH_Wang	3	21838416	101	49.4	0.967513	22799	175	4.76	0.5	0.39	5.91	72.92	44.63	COH_WANG_AB029JACXX_98388_L_3ME_NN_OG_ATCACG_s_3_1.fq.gz	COH_WANG_AB029JACXX_98388_L_3ME_NN_OG_ATCACG_s_3_2.fq.gz
98432	Liver of Sprague Dawley rat treated with VEHICLE CONTROL for 5 days	COH_WANG_AB029JACXX_98432_L_CTL_NN_OG_TAGCTT_s_1	R020514-019	95716.CEL	VEHICLE CONTROL	CTL_NN	Non nutritive	Oral gavage	5	0	VEHICLE	TRAINING SET	Tue Jan 31 2006	Thu Feb 16 2006	2011-08-28	9.2	Mix2	HiScanSQ	COH_Wang	1	19200064	101	49	0.969912	22459	175	4.41	0.58	0.17	6.1	72.73	43.99	COH_WANG_AB029JACXX_98432_L_CTL_NN_OG_TAGCTT_s_1_1.fq.gz	COH_WANG_AB029JACXX_98432_L_CTL_NN_OG_TAGCTT_s_1_2.fq.gz
98449	Liver of Sprague Dawley rat treated with BETA-NAPHTHOFLAVONE for 5 days	COH_WANG_AB029JACXX_98449_L_NAP_NN_OG_CGATGT_s_1	R030916-070	95758.CEL	BETA-NAPHTHOFLAVONE	NAP	Non nutritive	Oral gavage	5	1500	AHR	TRAINING SET	Wed Feb 01 2006	Thu Feb 16 2006	2011-08-28	9.5	Mix1	HiScanSQ	COH_Wang	1	24936280	101	49.1	0.969254	23245	177	4.49	0.41	0.37	6.98	71.96	44.05	COH_WANG_AB029JACXX_98449_L_NAP_NN_OG_CGATGT_s_1_1.fq.gz	COH_WANG_AB029JACXX_98449_L_NAP_NN_OG_CGATGT_s_1_2.fq.gz
98512	Liver of Sprague Dawley rat treated with 3-METHYLCHOLANTHRENE for 5 days	COH_WANG_AB029JACXX_98512_L_3ME_NN_OG_ATCACG_s_1	R030916-046	96010.CEL	3-METHYLCHOLANTHRENE	3ME	Non nutritive	Oral gavage	5	300	AHR	TRAINING SET	Wed Feb 01 2006	Tue Feb 28 2006	2011-08-28	9.4	Mix1	HiScanSQ	COH_Wang	1	18844830	101	49.2	0.969273	22353	181	4.55	0.49	0.38	5.71	72.88	43.99	COH_WANG_AB029JACXX_98512_L_3ME_NN_OG_ATCACG_s_1_1.fq.gz	COH_WANG_AB029JACXX_98512_L_3ME_NN_OG_ATCACG_s_1_2.fq.gz
98524	Liver of Sprague Dawley rat treated with BETA-NAPHTHOFLAVONE for 5 days	COH_WANG_AB029JACXX_98524_L_NAP_NN_OG_CGATGT_s_2	R030916-071	95787.CEL	BETA-NAPHTHOFLAVONE	NAP	Non nutritive	Oral gavage	5	1500	AHR	TRAINING SET	Wed Feb 01 2006	Tue Feb 21 2006	2011-08-28	9.4	Mix1	HiScanSQ	COH_Wang	2	24721236	101	49.2	0.96846	23477	181	4.55	0.46	0.36	6.57	72.59	43.42	COH_WANG_AB029JACXX_98524_L_NAP_NN_OG_CGATGT_s_2_1.fq.gz	COH_WANG_AB029JACXX_98524_L_NAP_NN_OG_CGATGT_s_2_2.fq.gz
98611	Liver of Sprague Dawley rat treated with VEHICLE CONTROL for 5 days	COH_WANG_AB029JACXX_98611_L_CTL_NN_IP_CAGATC_s_5	CVD040520-006	95836.CEL	VEHICLE CONTROL	CTL_NN	Non nutritive	Intraperitoneal injection	5	0	VEHICLE	TRAINING SET	Mon Feb 06 2006	Wed Feb 22 2006	2011-08-28	8.8	Mix2	HiScanSQ	COH_Wang	5	19622030	101	48.3	0.968164	22154	181	4.78	1.57	0.22	7.84	67.97	46.22	COH_WANG_AB029JACXX_98611_L_CTL_NN_IP_CAGATC_s_5_1.fq.gz	COH_WANG_AB029JACXX_98611_L_CTL_NN_IP_CAGATC_s_5_2.fq.gz
98619	Liver of Sprague Dawley rat treated with VEHICLE CONTROL for 5 days	COH_WANG_AB029JACXX_98619_L_CTL_NN_OG_TAGCTT_s_2	R030409-001	95841.CEL	VEHICLE CONTROL	CTL_NN	Non nutritive	Oral gavage	5	0	VEHICLE	TRAINING SET	Mon Feb 06 2006	Wed Feb 22 2006	2011-08-28	9.1	Mix2	HiScanSQ	COH_Wang	2	23755644	101	49.1	0.969036	23480	176	4.74	0.58	0.19	6.15	72.02	45.74	COH_WANG_AB029JACXX_98619_L_CTL_NN_OG_TAGCTT_s_2_1.fq.gz	COH_WANG_AB029JACXX_98619_L_CTL_NN_OG_TAGCTT_s_2_2.fq.gz
98681	Liver of Sprague Dawley rat treated with VEHICLE CONTROL for 1 days	COH_WANG_AB029JACXX_98681_L_CTL_NN_IP_CAGATC_s_4	CVD040520-002	95865.CEL	VEHICLE CONTROL	CTL_NN	Non nutritive	Intraperitoneal injection	1	0	VEHICLE	TRAINING SET	Mon Feb 06 2006	Wed Feb 22 2006	2011-08-28	9.4	Mix2	HiScanSQ	COH_Wang	4	21488736	101	49	0.96845	22801	178	4.66	0.69	0.2	6.82	72.45	43.38	COH_WANG_AB029JACXX_98681_L_CTL_NN_IP_CAGATC_s_4_1.fq.gz	COH_WANG_AB029JACXX_98681_L_CTL_NN_IP_CAGATC_s_4_2.fq.gz
98741	Liver of Sprague Dawley rat treated with VEHICLE CONTROL for 5 days	COH_WANG_AB029JACXX_98741_L_CTL_NN_OG_GGCTAC_s_3	R030409-003	95893.CEL	VEHICLE CONTROL	CTL_NN	Non nutritive	Oral gavage	5	0	VEHICLE	TRAINING SET	Tue Feb 07 2006	Wed Feb 22 2006	2011-08-28	9.1	Mix2	HiScanSQ	COH_Wang	3	16955020	101	48.6	0.970511	21956	174	4.62	0.46	0.13	6.83	71.66	46.16	COH_WANG_AB029JACXX_98741_L_CTL_NN_OG_GGCTAC_s_3_1.fq.gz	COH_WANG_AB029JACXX_98741_L_CTL_NN_OG_GGCTAC_s_3_2.fq.gz
99358	Liver of Sprague Dawley rat treated with LEFLUNOMIDE for 5 days	COH_WANG_AB029JACXX_99358_L_LEF_NU_OG_TTAGGC_s_6	S011009-132	96161.CEL	LEFLUNOMIDE	LEF	Nutritive	Oral gavage	5	60	AHR	TRAINING SET	Tue Feb 28 2006	Mon Mar 06 2006	2011-08-28	9.1	Mix1	HiScanSQ	COH_Wang	6	15156025	101	49.5	0.960869	21423	174	4.06	1.14	0.42	5.16	73.62	46.91	COH_WANG_AB029JACXX_99358_L_LEF_NU_OG_TTAGGC_s_6_1.fq.gz	COH_WANG_AB029JACXX_99358_L_LEF_NU_OG_TTAGGC_s_6_2.fq.gz
99414	Liver of Sprague Dawley rat treated with LEFLUNOMIDE for 5 days	COH_WANG_AB029JACXX_99414_L_LEF_NU_OG_TTAGGC_s_4	S011009-130	96250.CEL	LEFLUNOMIDE	LEF	Nutritive	Oral gavage	5	60	AHR	TRAINING SET	Wed Mar 01 2006	Thu Mar 09 2006	2011-08-28	8.8	Mix1	HiScanSQ	COH_Wang	4	18110490	101	49.6	0.961094	20515	176	4.58	0.43	0.16	5.02	76.48	45.66	COH_WANG_AB029JACXX_99414_L_LEF_NU_OG_TTAGGC_s_4_1.fq.gz	COH_WANG_AB029JACXX_99414_L_LEF_NU_OG_TTAGGC_s_4_2.fq.gz
99430	Liver of Sprague Dawley rat treated with LEFLUNOMIDE for 5 days	COH_WANG_AB029JACXX_99430_L_LEF_NU_OG_TTAGGC_s_5	S011009-131	96265.CEL	LEFLUNOMIDE	LEF	Nutritive	Oral gavage	5	60	AHR	TRAINING SET	Wed Mar 01 2006	Thu Mar 09 2006	2011-08-28	9.1	Mix1	HiScanSQ	COH_Wang	5	18572510	101	49.6	0.968852	21279	180	4.68	0.47	0.18	4.99	76.82	45.61	COH_WANG_AB029JACXX_99430_L_LEF_NU_OG_TTAGGC_s_5_1.fq.gz	COH_WANG_AB029JACXX_99430_L_LEF_NU_OG_TTAGGC_s_5_2.fq.gz
99596	Liver of Sprague Dawley rat treated with VEHICLE CONTROL for 1 days	COH_WANG_AB029JACXX_99596_L_CTL_NN_IP_GATCAG_s_1	S041007-004	96483.CEL	VEHICLE CONTROL	CTL_NN	Non nutritive	Intraperitoneal injection	1	0	VEHICLE	TRAINING SET	Mon Mar 06 2006	Wed Mar 15 2006	2011-08-28	9.3	Mix2	HiScanSQ	COH_Wang	1	20653684	101	49.5	0.957547	22769	178	4.43	0.53	0.16	5.77	74.28	43.84	COH_WANG_AB029JACXX_99596_L_CTL_NN_IP_GATCAG_s_1_1.fq.gz	COH_WANG_AB029JACXX_99596_L_CTL_NN_IP_GATCAG_s_1_2.fq.gz
99612	Liver of Sprague Dawley rat treated with VEHICLE CONTROL for 1 days	COH_WANG_AB029JACXX_99612_L_CTL_NN_IP_GATCAG_s_2	S041007-005	96496.CEL	VEHICLE CONTROL	CTL_NN	Non nutritive	Intraperitoneal injection	1	0	VEHICLE	TRAINING SET	Mon Mar 06 2006	Wed Mar 15 2006	2011-08-28	9.1	Mix2	HiScanSQ	COH_Wang	2	18300360	101	49.4	0.962479	21607	180	4.68	0.44	0.18	5.26	74.79	43.87	COH_WANG_AB029JACXX_99612_L_CTL_NN_IP_GATCAG_s_2_1.fq.gz	COH_WANG_AB029JACXX_99612_L_CTL_NN_IP_GATCAG_s_2_2.fq.gz
99728	Liver of Sprague Dawley rat treated with VEHICLE CONTROL for 1 days	COH_WANG_AB029JACXX_99728_L_CTL_NN_IP_ACTTGA_s_6	S011002-030	96606.CEL	VEHICLE CONTROL	CTL_NN	Non nutritive	Intraperitoneal injection	1	0	VEHICLE	TRAINING SET	Mon Mar 06 2006	Mon Mar 20 2006	2011-08-28	9.2	Mix2	HiScanSQ	COH_Wang	6	16094535	101	49	0.9693	21396	178	4.26	0.76	0.21	6.89	71.97	44.66	COH_WANG_AB029JACXX_99728_L_CTL_NN_IP_ACTTGA_s_6_1.fq.gz	COH_WANG_AB029JACXX_99728_L_CTL_NN_IP_ACTTGA_s_6_2.fq.gz
97363	Liver of Sprague Dawley rat treated with FLUCONAZOLE for 5 days	COH_WANG_AC098LACXX_549_CGATGT_s_7	S011023-215	94574.CEL	FLUCONAZOLE	FLU	Nutritive	Oral gavage	5	394	CAR/PXR	TEST SET	Fri Jan 06 2006	Thu Jan 26 2006	2012-04-28	9.6	Mix1	HiScanSQ	COH_Wang	7	17524736	50	49.1	0.957869	22603	161	2.18	2.46	0.52	6.12	71.07	59.78	COH_WANG_AC098LACXX_549_CGATGT_s_7_1.fq.gz	COH_WANG_AC098LACXX_549_CGATGT_s_7_2.fq.gz
97310	Liver of Sprague Dawley rat treated with MICONAZOLE for 5 days	COH_WANG_AC098LACXX_550_TGACCA_s_7	S011016-179	96877.CEL	MICONAZOLE	MIC	Nutritive	Oral gavage	5	920	CAR/PXR	TEST SET	Thu Mar 16 2006	Thu Mar 23 2006	2012-04-28	9.2	Mix1	HiScanSQ	COH_Wang	7	20469350	50	49.8	0.947389	24968	155	2.07	2.5	0.19	5.47	71.07	62.35	COH_WANG_AC098LACXX_550_TGACCA_s_7_1.fq.gz	COH_WANG_AC098LACXX_550_TGACCA_s_7_2.fq.gz
97364	Liver of Sprague Dawley rat treated with BETA-ESTRADIOL for 5 days	COH_WANG_AC098LACXX_551_ACAGTG_s_7	S011113-048	94575.CEL	BETA-ESTRADIOL	BES	Nutritive	Oral gavage	5	150	ER	TEST SET	Fri Jan 06 2006	Thu Jan 26 2006	2012-04-28	9.7	Mix1	HiScanSQ	COH_Wang	7	17947704	50	49	0.95973	22833	160	2.22	2.29	0.51	7.22	68.73	59.83	COH_WANG_AC098LACXX_551_ACAGTG_s_7_1.fq.gz	COH_WANG_AC098LACXX_551_ACAGTG_s_7_2.fq.gz
98879	Liver of Sprague Dawley rat treated with VEHICLE CONTROL for 5 days	COH_WANG_AC098LACXX_552_GCCAAT_s_7	S040311-022	95938.CEL	VEHICLE CONTROL	CTL_NU	Nutritive	Oral gavage	5	0	VEHICLE	TEST SET	Wed Feb 08 2006	Tue Feb 28 2006	2012-04-28	9.4	Mix2	HiScanSQ	COH_Wang	7	18816604	50	49.2	0.961506	22466	163	2.29	1.78	0.23	5.56	73.29	59.15	COH_WANG_AC098LACXX_552_GCCAAT_s_7_1.fq.gz	COH_WANG_AC098LACXX_552_GCCAAT_s_7_2.fq.gz
50998	Liver of Sprague Dawley rat treated with ETHINYLESTRADIOL for 5 days	COH_WANG_AC098LACXX_553_CAGATC_s_7	S011023-083	97686.CEL	ETHINYLESTRADIOL	EES	Nutritive	Oral gavage	5	10	ER	TEST SET	Wed Apr 12 2006	Mon Apr 24 2006	2012-04-28	9.8	Mix2	HiScanSQ	COH_Wang	7	14291215	50	48.9	0.961215	22402	164	2.2	2.59	0.37	8.18	67.43	59.41	COH_WANG_AC098LACXX_553_CAGATC_s_7_1.fq.gz	COH_WANG_AC098LACXX_553_CAGATC_s_7_2.fq.gz
97338	Liver of Sprague Dawley rat treated with NORETHINDRONE for 5 days	COH_WANG_AC098LACXX_554_CTTGTA_s_7	S011030-144	94553.CEL	NORETHINDRONE	NOR	Nutritive	Oral gavage	5	375	ER	TEST SET	Fri Jan 06 2006	Thu Jan 26 2006	2012-04-28	9.6	Mix2	HiScanSQ	COH_Wang	7	16026395	50	48.5	0.96055	21816	159	2.24	1.77	0.33	8.03	70.09	58.54	COH_WANG_AC098LACXX_554_CTTGTA_s_7_1.fq.gz	COH_WANG_AC098LACXX_554_CTTGTA_s_7_2.fq.gz
97292	Liver of Sprague Dawley rat treated with VEHICLE CONTROL for 5 days	COH_WANG_AC0HK2ACXX_531_CGATGT_s_1	S011113-022	94509.CEL	VEHICLE CONTROL	CTL_NU	Nutritive	Oral gavage	5	0	VEHICLE	TEST SET	Fri Jan 06 2006	Tue Jan 24 2006	2012-03-12	9.3	Mix1	HiScanSQ	COH_Wang	1	15945415	100	49	0.964346	21711	164	6.1	1.91	0.39	5.97	71.61	45.45	COH_WANG_AC0HK2ACXX_531_CGATGT_s_1_1.fq.gz	COH_WANG_AC0HK2ACXX_531_CGATGT_s_1_2.fq.gz
97163	Liver of Sprague Dawley rat treated with CLOTRIMAZOLE for 5 days	COH_WANG_AC0HK2ACXX_532_TGACCA_s_1	S011127-131	94362.CEL	CLOTRIMAZOLE	CLO	Nutritive	Oral gavage	5	89	CAR/PXR	TEST SET	Mon Jan 03 2005	Tue Jan 17 2006	2012-03-12	9.3	Mix1	HiScanSQ	COH_Wang	1	16002895	100	49	0.960897	22118	155	5.9	2.14	0.71	6.54	71.17	46.61	COH_WANG_AC0HK2ACXX_532_TGACCA_s_1_1.fq.gz	COH_WANG_AC0HK2ACXX_532_TGACCA_s_1_2.fq.gz
97257	Liver of Sprague Dawley rat treated with FLUCONAZOLE for 5 days	COH_WANG_AC0HK2ACXX_533_ACAGTG_s_1	S011023-214	94478.CEL	FLUCONAZOLE	FLU	Nutritive	Oral gavage	5	394	CAR/PXR	TEST SET	Thu Jan 05 2006	Mon Jan 23 2006	2012-03-12	9.8	Mix1	HiScanSQ	COH_Wang	1	17497920	100	49.1	0.95836	22917	159	5.86	2.7	0.76	5.71	68.7	50.11	COH_WANG_AC0HK2ACXX_533_ACAGTG_s_1_1.fq.gz	COH_WANG_AC0HK2ACXX_533_ACAGTG_s_1_2.fq.gz
97188	Liver of Sprague Dawley rat treated with MICONAZOLE for 5 days	COH_WANG_AC0HK2ACXX_534_GCCAAT_s_1	S011016-178	94411.CEL	MICONAZOLE	MIC	Nutritive	Oral gavage	5	920	CAR/PXR	TEST SET	Thu Jan 05 2006	Tue Jan 17 2006	2012-03-12	9.5	Mix2	HiScanSQ	COH_Wang	1	15804330	100	49.6	0.949299	24037	163	5.97	2.39	0.37	5.33	69.48	51.61	COH_WANG_AC0HK2ACXX_534_GCCAAT_s_1_1.fq.gz	COH_WANG_AC0HK2ACXX_534_GCCAAT_s_1_2.fq.gz
97217	Liver of Sprague Dawley rat treated with BETA-ESTRADIOL for 5 days	COH_WANG_AC0HK2ACXX_535_CAGATC_s_1	S011113-047	94440.CEL	BETA-ESTRADIOL	BES	Nutritive	Oral gavage	5	150	ER	TEST SET	Thu Jan 05 2006	Mon Jan 23 2006	2012-03-12	9.9	Mix2	HiScanSQ	COH_Wang	1	16076950	100	48.7	0.963177	22247	164	6	2.12	0.54	7.72	66.63	49.41	COH_WANG_AC0HK2ACXX_535_CAGATC_s_1_1.fq.gz	COH_WANG_AC0HK2ACXX_535_CAGATC_s_1_2.fq.gz
98048	Liver of Sprague Dawley rat treated with VEHICLE CONTROL for 5 days	COH_WANG_AC0HK2ACXX_536_CTTGTA_s_1	S020429-022	95554.CEL	VEHICLE CONTROL	CTL_NU	Nutritive	Oral gavage	5	0	VEHICLE	TEST SET	Wed Jan 25 2006	Tue Feb 14 2006	2012-03-12	9.2	Mix2	HiScanSQ	COH_Wang	1	17431750	100	49	0.962287	22066	163	5.99	2.27	0.32	5.96	70.91	46.2	COH_WANG_AC0HK2ACXX_536_CTTGTA_s_1_1.fq.gz	COH_WANG_AC0HK2ACXX_536_CTTGTA_s_1_2.fq.gz
50924	Liver of Sprague Dawley rat treated with ETHINYLESTRADIOL for 5 days	COH_WANG_AC0HK2ACXX_537_CGATGT_s_2	S011023-082	97584.CEL	ETHINYLESTRADIOL	EES	Nutritive	Oral gavage	5	10	ER	TEST SET	Tue Apr 11 2006	Wed Apr 26 2006	2012-03-12	9.8	Mix1	HiScanSQ	COH_Wang	2	19224744	100	48.8	0.96533	22727	159	5.83	2.3	0.26	8.06	68.21	48.21	COH_WANG_AC0HK2ACXX_537_CGATGT_s_2_1.fq.gz	COH_WANG_AC0HK2ACXX_537_CGATGT_s_2_2.fq.gz
97159	Liver of Sprague Dawley rat treated with NORETHINDRONE for 5 days	COH_WANG_AC0HK2ACXX_538_TGACCA_s_2	S011030-143	94359.CEL	NORETHINDRONE	NOR	Nutritive	Oral gavage	5	375	ER	TEST SET	Mon Jan 03 2005	Tue Jan 17 2006	2012-03-12	9.8	Mix1	HiScanSQ	COH_Wang	2	19985496	100	48.8	0.963343	22868	166	5.78	1.89	0.35	7.47	68.87	47.81	COH_WANG_AC0HK2ACXX_538_TGACCA_s_2_1.fq.gz	COH_WANG_AC0HK2ACXX_538_TGACCA_s_2_2.fq.gz
98166	Liver of Sprague Dawley rat treated with CERIVASTATIN for 5 days	COH_WANG_AC0HK2ACXX_539_ACAGTG_s_2	S020211-118	95399.CEL	CERIVASTATIN	CER	Nutritive	Oral gavage	5	7	HMGCOA	TEST SET	Thu Jan 26 2006	Wed Feb 15 2006	2012-03-12	9.6	Mix1	HiScanSQ	COH_Wang	2	17466556	100	49.3	0.96229	21948	156	5.66	1.86	0.21	5.45	72.63	49.09	COH_WANG_AC0HK2ACXX_539_ACAGTG_s_2_1.fq.gz	COH_WANG_AC0HK2ACXX_539_ACAGTG_s_2_2.fq.gz
97157	Liver of Sprague Dawley rat treated with LOVASTATIN for 5 days	COH_WANG_AC0HK2ACXX_540_GCCAAT_s_2	S011009-022	94357.CEL	LOVASTATIN	LOV	Nutritive	Oral gavage	5	450	HMGCOA	TEST SET	Mon Jan 03 2005	Tue Jan 17 2006	2012-03-12	9.7	Mix2	HiScanSQ	COH_Wang	2	16714610	100	49.3	0.959814	22798	163	5.93	1.54	0.21	7.32	70.41	49.06	COH_WANG_AC0HK2ACXX_540_GCCAAT_s_2_1.fq.gz	COH_WANG_AC0HK2ACXX_540_GCCAAT_s_2_2.fq.gz
50899	Liver of Sprague Dawley rat treated with SIMVASTATIN for 3 days	COH_WANG_AC0HK2ACXX_541_CAGATC_s_2	S011030-117	97590.CEL	SIMVASTATIN	SIM	Nutritive	Oral gavage	3	1200	HMGCOA	TEST SET	Tue Apr 11 2006	Wed Apr 26 2006	2012-03-12	9.6	Mix2	HiScanSQ	COH_Wang	2	15015090	100	49.3	0.95931	22777	161	5.77	1.67	0.24	6.29	71.12	50.55	COH_WANG_AC0HK2ACXX_541_CAGATC_s_2_1.fq.gz	COH_WANG_AC0HK2ACXX_541_CAGATC_s_2_2.fq.gz
98432	Liver of Sprague Dawley rat treated with VEHICLE CONTROL for 5 days	COH_WANG_AC0HK2ACXX_542_CTTGTA_s_2	R020514-019	95716.CEL	VEHICLE CONTROL	CTL_NN	Non nutritive	Oral gavage	5	0	VEHICLE	Extra libs	Tue Jan 31 2006	Thu Feb 16 2006	2012-03-12	9.2	Mix2	HiScanSQ	COH_Wang	2	19940230	100	49	0.965091	22829	158	5.8	1.81	0.31	5.95	71.46	46.35	COH_WANG_AC0HK2ACXX_542_CTTGTA_s_2_1.fq.gz	COH_WANG_AC0HK2ACXX_542_CTTGTA_s_2_2.fq.gz
97841	Liver of Sprague Dawley rat treated with CLOFIBRIC ACID for 5 days	COH_WANG_AC0HK2ACXX_543_CGATGT_s_3	S020429-094	95269.CEL	CLOFIBRIC ACID	CFA	Nutritive	Oral gavage	5	448	PPARA	TEST SET	Fri Jan 20 2006	Thu Feb 09 2006	2012-03-12	9.4	Mix1	HiScanSQ	COH_Wang	3	17381104	100	48.9	0.866097	21899	163	7.58	1.76	0.26	7.73	71.68	47.45	COH_WANG_AC0HK2ACXX_543_CGATGT_s_3_1.fq.gz	COH_WANG_AC0HK2ACXX_543_CGATGT_s_3_2.fq.gz
50919	Liver of Sprague Dawley rat treated with ROSIGLITAZONE for 5 days	COH_WANG_AC0HK2ACXX_544_TGACCA_s_3	S011030-046	97587.CEL	ROSIGLITAZONE	ROS	Nutritive	Oral gavage	5	1800	PPARA	TEST SET	Tue Apr 11 2006	Wed Apr 26 2006	2012-03-12	9.3	Mix1	HiScanSQ	COH_Wang	3	21532876	100	49.1	0.859907	22584	154	7.5	1.82	0.29	6.11	70.78	50.34	COH_WANG_AC0HK2ACXX_544_TGACCA_s_3_1.fq.gz	COH_WANG_AC0HK2ACXX_544_TGACCA_s_3_2.fq.gz
98686	Liver of Sprague Dawley rat treated with GEMFIBROZIL for 7 days	COH_WANG_AC0HK2ACXX_545_ACAGTG_s_3	S011002-226	95869.CEL	GEMFIBROZIL	GEM	Nutritive	Oral gavage	7	700	PPARA	TEST SET	Mon Feb 06 2006	Wed Feb 22 2006	2012-03-12	9.4	Mix1	HiScanSQ	COH_Wang	3	17545936	100	49	0.861012	22682	156	7.45	2.35	0.3	8.2	68.87	48.73	COH_WANG_AC0HK2ACXX_545_ACAGTG_s_3_1.fq.gz	COH_WANG_AC0HK2ACXX_545_ACAGTG_s_3_2.fq.gz
99320	Liver of Sprague Dawley rat treated with AFLATOXIN B1 for 5 days	COH_WANG_AC0HK2ACXX_546_GCCAAT_s_3	S020923-118	96128.CEL	AFLATOXIN B1	AFL	Non nutritive	Oral gavage	5	0.3	DNA DAMAGE	Extra libs	Tue Feb 28 2006	Mon Mar 06 2006	2012-03-12	7.7	Mix2	HiScanSQ	COH_Wang	3	16506165	100	49	0.862257	22067	160	7.49	2.03	0.39	5.18	71.88	49.3	COH_WANG_AC0HK2ACXX_546_GCCAAT_s_3_1.fq.gz	COH_WANG_AC0HK2ACXX_546_GCCAAT_s_3_2.fq.gz
98197	Liver of Sprague Dawley rat treated with VEHICLE CONTROL for 5 days	COH_WANG_AC0HK2ACXX_547_CAGATC_s_3	S020205-020	95425.CEL	VEHICLE CONTROL	CTL_NU	Nutritive	Oral gavage	5	0	VEHICLE	TEST SET	Fri Jan 27 2006	Wed Feb 15 2006	2012-03-12	9.6	Mix2	HiScanSQ	COH_Wang	3	14440830	100	48.9	0.864036	21807	162	7.53	2.21	0.55	6.19	70.35	47.1	COH_WANG_AC0HK2ACXX_547_CAGATC_s_3_1.fq.gz	COH_WANG_AC0HK2ACXX_547_CAGATC_s_3_2.fq.gz
97312	Liver of Sprague Dawley rat treated with CLOTRIMAZOLE for 5 days	COH_WANG_AC0HK2ACXX_548_CTTGTA_s_3	S011127-132	94528.CEL	CLOTRIMAZOLE	CLO	Nutritive	Oral gavage	5	89	CAR/PXR	TEST SET	Fri Jan 06 2006	Wed Jan 25 2006	2012-03-12	9.4	Mix2	HiScanSQ	COH_Wang	3	16867270	100	48.8	0.865017	22020	160	7.34	1.86	0.54	6.54	71.3	47.05	COH_WANG_AC0HK2ACXX_548_CTTGTA_s_3_1.fq.gz	COH_WANG_AC0HK2ACXX_548_CTTGTA_s_3_2.fq.gz
98226	Liver of Sprague Dawley rat treated with CERIVASTATIN for 5 days	COH_WANG_AC0HK2ACXX_555_CGATGT_s_5	S020211-119	95453.CEL	CERIVASTATIN	CER	Nutritive	Oral gavage	5	7	HMGCOA	TEST SET	Fri Jan 27 2006	Wed Feb 15 2006	2012-03-12	9.5	Mix1	HiScanSQ	COH_Wang	5	16911470	100	49.3	0.963094	22267	167	4.94	1.72	0.29	6.53	70.9	48.37	COH_WANG_AC0HK2ACXX_555_CGATGT_s_5_1.fq.gz	COH_WANG_AC0HK2ACXX_555_CGATGT_s_5_2.fq.gz
97326	Liver of Sprague Dawley rat treated with LOVASTATIN for 5 days	COH_WANG_AC0HK2ACXX_556_TGACCA_s_5	S011009-023	94541.CEL	LOVASTATIN	LOV	Nutritive	Oral gavage	5	450	HMGCOA	TEST SET	Fri Jan 06 2006	Wed Jan 25 2006	2012-03-12	9.6	Mix1	HiScanSQ	COH_Wang	5	20899900	100	49.4	0.96324	22753	155	4.91	1.64	0.27	6.24	71.47	48.89	COH_WANG_AC0HK2ACXX_556_TGACCA_s_5_1.fq.gz	COH_WANG_AC0HK2ACXX_556_TGACCA_s_5_2.fq.gz
50983	Liver of Sprague Dawley rat treated with SIMVASTATIN for 3 days	COH_WANG_AC0HK2ACXX_557_ACAGTG_s_5	S011030-115	97674.CEL	SIMVASTATIN	SIM	Nutritive	Oral gavage	3	1200	HMGCOA	TEST SET	Wed Apr 12 2006	Mon Apr 24 2006	2012-03-12	9.6	Mix1	HiScanSQ	COH_Wang	5	17846120	100	49.4	0.961259	22598	155	4.81	1.91	0.4	5.58	71.23	50.62	COH_WANG_AC0HK2ACXX_557_ACAGTG_s_5_1.fq.gz	COH_WANG_AC0HK2ACXX_557_ACAGTG_s_5_2.fq.gz
98619	Liver of Sprague Dawley rat treated with VEHICLE CONTROL for 5 days	COH_WANG_AC0HK2ACXX_558_GCCAAT_s_5	R030409-001	95841.CEL	VEHICLE CONTROL	CTL_NN	Non nutritive	Oral gavage	5	0	VEHICLE	Extra libs	Mon Feb 06 2006	Wed Feb 22 2006	2012-03-12	9.1	Mix2	HiScanSQ	COH_Wang	5	16528365	100	49	0.966066	22340	159	4.96	1.67	0.49	6.06	70.52	48.13	COH_WANG_AC0HK2ACXX_558_GCCAAT_s_5_1.fq.gz	COH_WANG_AC0HK2ACXX_558_GCCAAT_s_5_2.fq.gz
97943	Liver of Sprague Dawley rat treated with CLOFIBRIC ACID for 5 days	COH_WANG_AC0HK2ACXX_559_CAGATC_s_5	S020429-095	95183.CEL	CLOFIBRIC ACID	CFA	Nutritive	Oral gavage	5	448	PPARA	TEST SET	Tue Jan 24 2006	Tue Feb 14 2006	2012-03-12	9.6	Mix2	HiScanSQ	COH_Wang	5	15552960	100	49	0.96798	21519	161	5.01	1.7	0.46	7.51	70.81	45.57	COH_WANG_AC0HK2ACXX_559_CAGATC_s_5_1.fq.gz	COH_WANG_AC0HK2ACXX_559_CAGATC_s_5_2.fq.gz
50960	Liver of Sprague Dawley rat treated with ROSIGLITAZONE for 5 days	COH_WANG_AC0HK2ACXX_560_CTTGTA_s_5	S011030-047	97588.CEL	ROSIGLITAZONE	ROS	Nutritive	Oral gavage	5	1800	PPARA	TEST SET	Tue Apr 11 2006	Thu Apr 27 2006	2012-03-12	9.4	Mix2	HiScanSQ	COH_Wang	5	19023624	100	49	0.967133	22112	157	4.81	1.81	0.39	6.5	70.73	48.79	COH_WANG_AC0HK2ACXX_560_CTTGTA_s_5_1.fq.gz	COH_WANG_AC0HK2ACXX_560_CTTGTA_s_5_2.fq.gz
98722	Liver of Sprague Dawley rat treated with GEMFIBROZIL for 7 days	COH_WANG_AC0HK2ACXX_561_CGATGT_s_6	S011002-227	96096.CEL	GEMFIBROZIL	GEM	Nutritive	Oral gavage	7	700	PPARA	TEST SET	Tue Feb 07 2006	Wed Mar 01 2006	2012-03-12	7.8	Mix1	HiScanSQ	COH_Wang	6	17695856	100	48.8	0.969695	22234	160	4.71	2.31	0.22	8.89	69.23	45.84	COH_WANG_AC0HK2ACXX_561_CGATGT_s_6_1.fq.gz	COH_WANG_AC0HK2ACXX_561_CGATGT_s_6_2.fq.gz
99328	Liver of Sprague Dawley rat treated with AFLATOXIN B1 for 5 days	COH_WANG_AC0HK2ACXX_562_TGACCA_s_6	S020923-119	96134.CEL	AFLATOXIN B1	AFL	Non nutritive	Oral gavage	5	0.3	DNA DAMAGE	Extra libs	Tue Feb 28 2006	Mon Mar 06 2006	2012-03-12	7.9	Mix1	HiScanSQ	COH_Wang	6	17626064	100	49.3	0.966126	22099	153	4.49	2.25	0.28	3.93	73.13	49.04	COH_WANG_AC0HK2ACXX_562_TGACCA_s_6_1.fq.gz	COH_WANG_AC0HK2ACXX_562_TGACCA_s_6_2.fq.gz
97956	Liver of Sprague Dawley rat treated with VEHICLE CONTROL for 5 days	COH_WANG_AC0HK2ACXX_563_ACAGTG_s_6	S020429-019	95735.CEL	VEHICLE CONTROL	CTL_NU	Nutritive	Oral gavage	5	0	VEHICLE	TEST SET	Mon Jan 30 2006	Thu Feb 16 2006	2012-03-12	9.6	Mix1	HiScanSQ	COH_Wang	6	21995490	100	49	0.968823	22856	154	4.43	2.14	0.25	5.83	72.17	47.43	COH_WANG_AC0HK2ACXX_563_ACAGTG_s_6_1.fq.gz	COH_WANG_AC0HK2ACXX_563_ACAGTG_s_6_2.fq.gz
97542	Liver of Sprague Dawley rat treated with CLOTRIMAZOLE for 5 days	COH_WANG_AC0HK2ACXX_564_GCCAAT_s_6	S011127-130	94726.CEL	CLOTRIMAZOLE	CLO	Nutritive	Oral gavage	5	89	CAR/PXR	TEST SET	Thu Jan 12 2006	Thu Feb 02 2006	2012-03-12	9.6	Mix2	HiScanSQ	COH_Wang	6	17652464	100	48.9	0.968413	22570	157	4.52	1.57	0.37	6.34	71.82	48.21	COH_WANG_AC0HK2ACXX_564_GCCAAT_s_6_1.fq.gz	COH_WANG_AC0HK2ACXX_564_GCCAAT_s_6_2.fq.gz
97414	Liver of Sprague Dawley rat treated with FLUCONAZOLE for 5 days	COH_WANG_AC0HK2ACXX_565_CAGATC_s_6	S011023-216	95724.CEL	FLUCONAZOLE	FLU	Nutritive	Oral gavage	5	394	CAR/PXR	TEST SET	Tue Jan 10 2006	Thu Feb 16 2006	2012-03-12	9.9	Mix2	HiScanSQ	COH_Wang	6	17093290	100	49.4	0.964384	23117	159	4.47	2.06	0.72	5.46	69.79	50.26	COH_WANG_AC0HK2ACXX_565_CAGATC_s_6_1.fq.gz	COH_WANG_AC0HK2ACXX_565_CAGATC_s_6_2.fq.gz
97406	Liver of Sprague Dawley rat treated with MICONAZOLE for 5 days	COH_WANG_AC0HK2ACXX_566_CTTGTA_s_6	S011016-180	96878.CEL	MICONAZOLE	MIC	Nutritive	Oral gavage	5	920	CAR/PXR	TEST SET	Thu Mar 16 2006	Thu Mar 23 2006	2012-03-12	9	Mix2	HiScanSQ	COH_Wang	6	17074796	100	49.6	0.960501	23488	154	4.42	3.39	1.34	5.87	69.88	50.61	COH_WANG_AC0HK2ACXX_566_CTTGTA_s_6_1.fq.gz	COH_WANG_AC0HK2ACXX_566_CTTGTA_s_6_2.fq.gz
97544	Liver of Sprague Dawley rat treated with BETA-ESTRADIOL for 5 days	COH_WANG_AC0HK2ACXX_567_CGATGT_s_7	S011113-046	94737.CEL	BETA-ESTRADIOL	BES	Nutritive	Oral gavage	5	150	ER	TEST SET	Sun Jan 15 2006	Thu Feb 02 2006	2012-03-12	9.8	Mix1	HiScanSQ	COH_Wang	7	19397940	100	48.3	0.967071	22751	159	4.68	1.81	0.35	9.17	65.6	49.38	COH_WANG_AC0HK2ACXX_567_CGATGT_s_7_1.fq.gz	COH_WANG_AC0HK2ACXX_567_CGATGT_s_7_2.fq.gz
98827	Liver of Sprague Dawley rat treated with VEHICLE CONTROL for 7 days	COH_WANG_AC0HK2ACXX_568_TGACCA_s_7	S010924-010	95914.CEL	VEHICLE CONTROL	CTL_NU	Nutritive	Oral gavage	7	0	VEHICLE	TEST SET	Wed Feb 08 2006	Thu Feb 23 2006	2012-03-12	8.7	Mix1	HiScanSQ	COH_Wang	7	16086605	100	49	0.966384	21957	151	4.71	1.96	0.17	6.16	71.42	47.47	COH_WANG_AC0HK2ACXX_568_TGACCA_s_7_1.fq.gz	COH_WANG_AC0HK2ACXX_568_TGACCA_s_7_2.fq.gz
51034	Liver of Sprague Dawley rat treated with ETHINYLESTRADIOL for 5 days	COH_WANG_AC0HK2ACXX_569_ACAGTG_s_7	S011023-084	97721.CEL	ETHINYLESTRADIOL	EES	Nutritive	Oral gavage	5	10	ER	TEST SET	Wed Apr 12 2006	Tue Apr 25 2006	2012-03-12	9.3	Mix1	HiScanSQ	COH_Wang	7	17097704	100	48.5	0.966998	22316	152	4.59	2.72	0.47	8.44	66.84	48.81	COH_WANG_AC0HK2ACXX_569_ACAGTG_s_7_1.fq.gz	COH_WANG_AC0HK2ACXX_569_ACAGTG_s_7_2.fq.gz
97511	Liver of Sprague Dawley rat treated with NORETHINDRONE for 5 days	COH_WANG_AC0HK2ACXX_570_GCCAAT_s_7	S011030-142	94703.CEL	NORETHINDRONE	NOR	Nutritive	Oral gavage	5	375	ER	TEST SET	Thu Jan 12 2006	Thu Feb 02 2006	2012-03-12	9.6	Mix2	HiScanSQ	COH_Wang	7	16204540	100	48.4	0.966466	21960	156	4.75	1.75	0.28	7.92	69.13	48.19	COH_WANG_AC0HK2ACXX_570_GCCAAT_s_7_1.fq.gz	COH_WANG_AC0HK2ACXX_570_GCCAAT_s_7_2.fq.gz
98276	Liver of Sprague Dawley rat treated with CERIVASTATIN for 5 days	COH_WANG_AC0HK2ACXX_571_CAGATC_s_7	S020211-120	95496.CEL	CERIVASTATIN	CER	Nutritive	Oral gavage	5	7	HMGCOA	TEST SET	Fri Jan 27 2006	Wed Feb 15 2006	2012-03-12	9.6	Mix2	HiScanSQ	COH_Wang	7	12206425	100	49.2	0.967826	20913	162	4.57	1.58	0.13	5.89	73.6	48.48	COH_WANG_AC0HK2ACXX_571_CAGATC_s_7_1.fq.gz	COH_WANG_AC0HK2ACXX_571_CAGATC_s_7_2.fq.gz
97405	Liver of Sprague Dawley rat treated with LOVASTATIN for 5 days	COH_WANG_AC0HK2ACXX_572_CTTGTA_s_7	S011009-024	94595.CEL	LOVASTATIN	LOV	Nutritive	Oral gavage	5	450	HMGCOA	TEST SET	Tue Jan 10 2006	Mon Jan 30 2006	2012-03-12	9.6	Mix2	HiScanSQ	COH_Wang	7	14701200	100	48.9	0.962004	22213	159	4.61	1.76	0.36	6.8	69.75	49.9	COH_WANG_AC0HK2ACXX_572_CTTGTA_s_7_1.fq.gz	COH_WANG_AC0HK2ACXX_572_CTTGTA_s_7_2.fq.gz
51027	Liver of Sprague Dawley rat treated with SIMVASTATIN for 3 days	COH_WANG_AC0HK2ACXX_573_CGATGT_s_8	S011030-116	97714.CEL	SIMVASTATIN	SIM	Nutritive	Oral gavage	3	1200	HMGCOA	TEST SET	Wed Apr 12 2006	Tue Apr 25 2006	2012-03-12	9.8	Mix1	HiScanSQ	COH_Wang	8	14816535	100	48.9	0.960883	21532	156	5.08	1.87	0.21	6.52	71.1	49.85	COH_WANG_AC0HK2ACXX_573_CGATGT_s_8_1.fq.gz	COH_WANG_AC0HK2ACXX_573_CGATGT_s_8_2.fq.gz
98741	Liver of Sprague Dawley rat treated with VEHICLE CONTROL for 5 days	COH_WANG_AC0HK2ACXX_574_TGACCA_s_8	R030409-003	95893.CEL	VEHICLE CONTROL	CTL_NN	Non nutritive	Oral gavage	5	0	VEHICLE	Extra libs	Tue Feb 07 2006	Wed Feb 22 2006	2012-03-12	9.1	Mix1	HiScanSQ	COH_Wang	8	15213195	100	48.8	0.964162	21723	152	5.05	1.76	0.12	6.35	71.26	48.94	COH_WANG_AC0HK2ACXX_574_TGACCA_s_8_1.fq.gz	COH_WANG_AC0HK2ACXX_574_TGACCA_s_8_2.fq.gz
97961	Liver of Sprague Dawley rat treated with CLOFIBRIC ACID for 5 days	COH_WANG_AC0HK2ACXX_575_ACAGTG_s_8	S020429-096	95198.CEL	CLOFIBRIC ACID	CFA	Nutritive	Oral gavage	5	448	PPARA	TEST SET	Tue Jan 24 2006	Tue Feb 14 2006	2012-03-12	9.3	Mix1	HiScanSQ	COH_Wang	8	17976944	100	48.7	0.96732	22100	153	5.01	2.33	0.34	9.24	68.81	46.14	COH_WANG_AC0HK2ACXX_575_ACAGTG_s_8_1.fq.gz	COH_WANG_AC0HK2ACXX_575_ACAGTG_s_8_2.fq.gz
50963	Liver of Sprague Dawley rat treated with ROSIGLITAZONE for 5 days	COH_WANG_AC0HK2ACXX_576_GCCAAT_s_8	S011030-048	97589.CEL	ROSIGLITAZONE	ROS	Nutritive	Oral gavage	5	1800	PPARA	TEST SET	Tue Apr 11 2006	Thu Apr 27 2006	2012-03-12	9.4	Mix2	HiScanSQ	COH_Wang	8	16354600	100	48.6	0.964707	21361	156	5.23	2.2	0.34	7.37	69.79	49.62	COH_WANG_AC0HK2ACXX_576_GCCAAT_s_8_1.fq.gz	COH_WANG_AC0HK2ACXX_576_GCCAAT_s_8_2.fq.gz
98767	Liver of Sprague Dawley rat treated with GEMFIBROZIL for 7 days	COH_WANG_AC0HK2ACXX_577_CAGATC_s_8	S011002-228	95902.CEL	GEMFIBROZIL	GEM	Nutritive	Oral gavage	7	700	PPARA	TEST SET	Tue Feb 07 2006	Thu Feb 23 2006	2012-03-12	9.4	Mix2	HiScanSQ	COH_Wang	8	13433415	100	48.5	0.963966	21419	158	5.08	2.37	0.32	9.27	67.72	47.6	COH_WANG_AC0HK2ACXX_577_CAGATC_s_8_1.fq.gz	COH_WANG_AC0HK2ACXX_577_CAGATC_s_8_2.fq.gz
99336	Liver of Sprague Dawley rat treated with AFLATOXIN B1 for 5 days	COH_WANG_AC0HK2ACXX_578_CTTGTA_s_8	S020923-120	96139.CEL	AFLATOXIN B1	AFL	Non nutritive	Oral gavage	5	0.3	DNA DAMAGE	Extra libs	Tue Feb 28 2006	Mon Mar 06 2006	2012-03-12	7.4	Mix2	HiScanSQ	COH_Wang	8	15903440	100	48.6	0.963611	21606	154	4.92	2.56	0.41	5.39	69.93	50.3	COH_WANG_AC0HK2ACXX_578_CTTGTA_s_8_1.fq.gz	COH_WANG_AC0HK2ACXX_578_CTTGTA_s_8_2.fq.gz
97426	Liver of Sprague Dawley rat treated with VEHICLE CONTROL for 3 days	COH_WANG_BC064YACXX_97426_L_CTL_NU_OG_GCCAAT_s_3	S011211-018	95797.CEL	VEHICLE CONTROL	CTL_NU	Nutritive	Oral gavage	3	0	VEHICLE	TRAINING SET	Thu Feb 02 2006	Tue Feb 21 2006	2011-12-16	9.5	Mix2	HiSeq 2000	Illumina for COH_Wang	3	63267300	101	49.3	0.968744	25594	172	3.4	0.91	0.49	6.11	72.71	44.88	COH_WANG_BC064YACXX_97426_L_CTL_NU_OG_GCCAAT_s_3_1.fq.gz	COH_WANG_BC064YACXX_97426_L_CTL_NU_OG_GCCAAT_s_3_2.fq.gz
98141	Liver of Sprague Dawley rat treated with VEHICLE CONTROL for 5 days	COH_WANG_BC064YACXX_98141_L_CTL_NN_OG_CGATGT_s_4	S011127-214	95375.CEL	VEHICLE CONTROL	CTL_NN	Non nutritive	Oral gavage	5	0	VEHICLE	TRAINING SET	Thu Jan 26 2006	Wed Feb 15 2006	2011-12-16	9.5	Mix1	HiSeq 2000	Illumina for COH_Wang	4	63532352	101	49.1	0.966944	26183	168	3.59	0.73	0.33	5.8	72.72	45.54	COH_WANG_BC064YACXX_98141_L_CTL_NN_OG_CGATGT_s_4_1.fq.gz	COH_WANG_BC064YACXX_98141_L_CTL_NN_OG_CGATGT_s_4_2.fq.gz
98329	Liver of Sprague Dawley rat treated with VEHICLE CONTROL for 3 days	COH_WANG_BC064YACXX_98329_L_CTL_NU_OG_ACAGTG_s_4	S010924-008	95746.CEL	VEHICLE CONTROL	CTL_NU	Nutritive	Oral gavage	3	0	VEHICLE	TRAINING SET	Mon Jan 30 2006	Thu Feb 16 2006	2011-12-16	9.5	Mix1	HiSeq 2000	Illumina for COH_Wang	4	44533528	101	49.5	0.951591	25584	172	3.54	0.69	0.29	6.17	72.36	45.57	COH_WANG_BC064YACXX_98329_L_CTL_NU_OG_ACAGTG_s_4_1.fq.gz	COH_WANG_BC064YACXX_98329_L_CTL_NU_OG_ACAGTG_s_4_2.fq.gz
98348	Liver of Sprague Dawley rat treated with VEHICLE CONTROL for 1 days	COH_WANG_BC064YACXX_98348_L_CTL_NU_OG_CGATGT_s_3	S010924-004	95686.CEL	VEHICLE CONTROL	CTL_NU	Nutritive	Oral gavage	1	0	VEHICLE	TRAINING SET	Tue Jan 31 2006	Wed Feb 15 2006	2011-12-16	9.5	Mix1	HiSeq 2000	Illumina for COH_Wang	3	57439848	101	49	0.971414	25923	177	3.57	0.43	0.2	6.84	72.2	43.97	COH_WANG_BC064YACXX_98348_L_CTL_NU_OG_CGATGT_s_3_1.fq.gz	COH_WANG_BC064YACXX_98348_L_CTL_NU_OG_CGATGT_s_3_2.fq.gz
98432	Liver of Sprague Dawley rat treated with VEHICLE CONTROL for 5 days	COH_WANG_BC064YACXX_98432_L_CTL_NN_OG_TAGCTT_s_5	R020514-019	95716.CEL	VEHICLE CONTROL	CTL_NN	Non nutritive	Oral gavage	5	0	VEHICLE	Extra runs	Tue Jan 31 2006	Thu Feb 16 2006	2011-12-16	9.2	Mix2	HiSeq 2000	Illumina for COH_Wang	5	31741356	101	49	0.970488	24147	175	3.28	0.59	0.17	6.12	72.72	43.92	COH_WANG_BC064YACXX_98432_L_CTL_NN_OG_TAGCTT_s_5_1.fq.gz	COH_WANG_BC064YACXX_98432_L_CTL_NN_OG_TAGCTT_s_5_2.fq.gz
98482	Liver of Sprague Dawley rat treated with VEHICLE CONTROL for 5 days	COH_WANG_BC064YACXX_98482_L_CTL_NN_OG_TGACCA_s_2	R031014-023	96006.CEL	VEHICLE CONTROL	CTL_NN	Non nutritive	Oral gavage	5	0	VEHICLE	TRAINING SET	Wed Feb 01 2006	Tue Feb 28 2006	2011-12-16	9.4	Mix1	HiSeq 2000	Illumina for COH_Wang	2	56193848	101	49.3	0.945022	25596	177	2.97	0.79	0.34	5.7	73.22	43.79	COH_WANG_BC064YACXX_98482_L_CTL_NN_OG_TGACCA_s_2_1.fq.gz	COH_WANG_BC064YACXX_98482_L_CTL_NN_OG_TGACCA_s_2_2.fq.gz
98543	Liver of Sprague Dawley rat treated with VEHICLE CONTROL for 5 days	COH_WANG_BC064YACXX_98543_L_CTL_NN_OG_GGCTAC_s_2	R030916-024	95793.CEL	VEHICLE CONTROL	CTL_NN	Non nutritive	Oral gavage	5	0	VEHICLE	TRAINING SET	Wed Feb 01 2006	Tue Feb 21 2006	2011-12-16	9.4	Mix2	HiSeq 2000	Illumina for COH_Wang	2	41130904	101	48.8	0.971523	24695	177	3.11	0.63	0.21	6.62	72.47	43.83	COH_WANG_BC064YACXX_98543_L_CTL_NN_OG_GGCTAC_s_2_1.fq.gz	COH_WANG_BC064YACXX_98543_L_CTL_NN_OG_GGCTAC_s_2_2.fq.gz
98619	Liver of Sprague Dawley rat treated with VEHICLE CONTROL for 5 days	COH_WANG_BC064YACXX_98619_L_CTL_NN_OG_TAGCTT_s_4	R030409-001	95841.CEL	VEHICLE CONTROL	CTL_NN	Non nutritive	Oral gavage	5	0	VEHICLE	Extra runs	Mon Feb 06 2006	Wed Feb 22 2006	2011-12-16	9.1	Mix2	HiSeq 2000	Illumina for COH_Wang	4	49061436	101	49	0.97021	25500	177	3.64	0.58	0.19	6.18	71.99	45.64	COH_WANG_BC064YACXX_98619_L_CTL_NN_OG_TAGCTT_s_4_1.fq.gz	COH_WANG_BC064YACXX_98619_L_CTL_NN_OG_TAGCTT_s_4_2.fq.gz
98741	Liver of Sprague Dawley rat treated with VEHICLE CONTROL for 5 days	COH_WANG_BC064YACXX_98741_L_CTL_NN_OG_GGCTAC_s_5	R030409-003	95893.CEL	VEHICLE CONTROL	CTL_NN	Non nutritive	Oral gavage	5	0	VEHICLE	Extra runs	Tue Feb 07 2006	Wed Feb 22 2006	2011-12-16	9.1	Mix2	HiSeq 2000	Illumina for COH_Wang	5	27722230	101	48.7	0.9711	23619	175	3.34	0.46	0.13	6.83	71.7	46.05	COH_WANG_BC064YACXX_98741_L_CTL_NN_OG_GGCTAC_s_5_1.fq.gz	COH_WANG_BC064YACXX_98741_L_CTL_NN_OG_GGCTAC_s_5_2.fq.gz
98893	Liver of Sprague Dawley rat treated with VEHICLE CONTROL for 3 days	COH_WANG_BC064YACXX_98893_L_CTL_NN_IP_ACTTGA_s_2	S011002-033	96211.CEL	VEHICLE CONTROL	CTL_NN	Non nutritive	Intraperitoneal injection	3	0	VEHICLE	TRAINING SET	Wed Mar 01 2006	Tue Mar 07 2006	2011-12-16	8.9	Mix2	HiSeq 2000	Illumina for COH_Wang	2	46264464	101	49.1	0.970038	24882	181	2.96	0.64	0.25	5.86	72.68	44.67	COH_WANG_BC064YACXX_98893_L_CTL_NN_IP_ACTTGA_s_2_1.fq.gz	COH_WANG_BC064YACXX_98893_L_CTL_NN_IP_ACTTGA_s_2_2.fq.gz
99320	Liver of Sprague Dawley rat treated with AFLATOXIN B1 for 5 days	COH_WANG_BC064YACXX_99320_L_AFL_NN_OG_ATCACG_s_5	S020923-118	96128.CEL	AFLATOXIN B1	AFL	Non nutritive	Oral gavage	5	0.3	DNA DAMAGE	Extra runs	Tue Feb 28 2006	Mon Mar 06 2006	2011-12-16	7.7	Mix2	HiSeq 2000	Illumina for COH_Wang	5	39403336	101	49	0.969603	24688	179	3.18	0.73	0.13	5.11	73.23	46.37	COH_WANG_BC064YACXX_99320_L_AFL_NN_OG_ATCACG_s_5_1.fq.gz	COH_WANG_BC064YACXX_99320_L_AFL_NN_OG_ATCACG_s_5_2.fq.gz
99328	Liver of Sprague Dawley rat treated with AFLATOXIN B1 for 5 days	COH_WANG_BC064YACXX_99328_L_AFL_NN_OG_ATCACG_s_4	S020923-119	96134.CEL	AFLATOXIN B1	AFL	Non nutritive	Oral gavage	5	0.3	DNA DAMAGE	Extra runs	Tue Feb 28 2006	Mon Mar 06 2006	2011-12-16	7.9	Mix2	HiSeq 2000	Illumina for COH_Wang	4	50021000	101	48.9	0.970185	25236	174	3.55	0.88	0.18	4.08	73.65	46.99	COH_WANG_BC064YACXX_99328_L_AFL_NN_OG_ATCACG_s_4_1.fq.gz	COH_WANG_BC064YACXX_99328_L_AFL_NN_OG_ATCACG_s_4_2.fq.gz
99336	Liver of Sprague Dawley rat treated with AFLATOXIN B1 for 5 days	COH_WANG_BC064YACXX_99336_L_AFL_NN_OG_ATCACG_s_2	S020923-120	96139.CEL	AFLATOXIN B1	AFL	Non nutritive	Oral gavage	5	0.3	DNA DAMAGE	Extra runs	Tue Feb 28 2006	Mon Mar 06 2006	2011-12-16	7.4	Mix2	HiSeq 2000	Illumina for COH_Wang	2	52175600	101	48.8	0.969969	25174	177	2.92	0.99	0.17	5.33	71.64	48.27	COH_WANG_BC064YACXX_99336_L_AFL_NN_OG_ATCACG_s_2_1.fq.gz	COH_WANG_BC064YACXX_99336_L_AFL_NN_OG_ATCACG_s_2_2.fq.gz
99787	Liver of Sprague Dawley rat treated with VEHICLE CONTROL for 3 days	COH_WANG_BC064YACXX_99787_L_CTL_NU_OG_CAGATC_s_3	S040311-015	96706.CEL	VEHICLE CONTROL	CTL_NU	Nutritive	Oral gavage	3	0	VEHICLE	TRAINING SET	Tue Mar 07 2006	Tue Mar 21 2006	2011-12-16	9.1	Mix2	HiSeq 2000	Illumina for COH_Wang	3	50186300	101	49.3	0.966714	25149	170	3.33	0.62	1.76	6.08	71.17	45.7	COH_WANG_BC064YACXX_99787_L_CTL_NU_OG_CAGATC_s_3_1.fq.gz	COH_WANG_BC064YACXX_99787_L_CTL_NU_OG_CAGATC_s_3_2.fq.gz
99810	Liver of Sprague Dawley rat treated with VEHICLE CONTROL for 3 days	COH_WANG_BC064YACXX_99810_L_CTL_NU_OG_ACAGTG_s_3	XXV040217-005	96729.CEL	VEHICLE CONTROL	CTL_NU	Nutritive	Oral gavage	3	0	VEHICLE	TRAINING SET	Tue Mar 07 2006	Tue Mar 21 2006	2011-12-16	9.5	Mix1	HiSeq 2000	Illumina for COH_Wang	3	42018904	101	49.3	0.926809	24701	171	3.24	0.7	0.37	6.02	73.32	44.42	COH_WANG_BC064YACXX_99810_L_CTL_NU_OG_ACAGTG_s_3_1.fq.gz	COH_WANG_BC064YACXX_99810_L_CTL_NU_OG_ACAGTG_s_3_2.fq.gz
